# Supplementary material for: Efficacy of Phage Therapy in Controlling Rabbit Colibacillosis and Changes in Cecal Microbiota
Source: Front Microbiol. 2017 May 29;8:957. doi: 10.3389/fmicb.2017.00957 (PMC5447005; doi:10.3389/fmicb.2017.00957)
Supplement: TABLE S1 — Total OTUs and tags of 16 mixed samples in four groups. [file Table_1.XLSX]

## Sheet: total
#OTU ID	GC-1062	GC-2752	GC-9236	GC-9233	GP-9269	GP-9250	GP-9279	GP-2336	GN-2368	GN-2315	GN-9278	GN-9225	GA-1088	GA-9264	GA-9246	GA-2334	phylum	class	order	family	genus	species
235541	0	0	0	0	0	0	0	3	0	0	0	0	0	0	0	0	Verrucomicrobia	[Pedosphaerae]	[Pedosphaerales]
257647	0	0	0	0	0	2	2	0	0	0	0	0	0	0	0	0	Bacteroidetes	[Saprospirae]	[Saprospirales]	Chitinophagaceae
3047667	0	0	0	0	0	0	1	1	0	0	0	0	0	0	0	0	Bacteroidetes	[Saprospirae]	[Saprospirales]	Chitinophagaceae
4400371	0	0	0	0	0	0	2	0	0	0	0	0	0	0	0	0	Actinobacteria	Acidimicrobiia	Acidimicrobiales
512378	0	0	0	0	0	0	0	1	0	0	0	0	0	0	0	0	Actinobacteria	Actinobacteria	Actinomycetales	Nocardioidaceae
547806	0	0	0	0	0	0	1	0	0	0	0	0	0	0	0	0	Actinobacteria	Actinobacteria	Actinomycetales	Actinosynnemataceae	Lentzea	albidocapillata
812902	0	0	0	0	0	0	0	12	0	0	0	0	0	0	0	0	Actinobacteria	Actinobacteria	Actinomycetales	Micrococcaceae	Arthrobacter
821644	0	0	0	0	1	0	0	0	0	0	0	0	0	0	0	0	Actinobacteria	Actinobacteria	Actinomycetales	Microbacteriaceae	Leucobacter
1068902	0	0	0	0	0	0	1	2	0	0	0	0	0	0	0	0	Actinobacteria	Actinobacteria	Actinomycetales	Nocardioidaceae	Aeromicrobium
1106130	0	0	0	0	0	0	0	3	0	0	0	0	0	0	0	0	Actinobacteria	Actinobacteria	Actinomycetales	Streptomycetaceae
1128226	0	0	0	0	0	1	0	0	0	0	1	0	0	0	1	0	Actinobacteria	Actinobacteria	Actinomycetales	Micrococcaceae	Arthrobacter	sanguinis
611068	0	0	1	1	0	0	0	0	0	0	0	0	0	0	0	0	Proteobacteria	Gammaproteobacteria	Aeromonadales	Aeromonadaceae
137827	0	0	1	0	0	0	0	0	0	0	0	0	0	0	0	0	Firmicutes	Bacilli	Bacillales	Planococcaceae	Ureibacillus
292404	0	0	0	0	0	0	0	0	0	1	0	0	0	0	0	0	Firmicutes	Bacilli	Bacillales	Planococcaceae	Sporosarcina	aquimarina
540737	0	0	0	0	1	1	0	0	0	0	0	0	0	0	0	0	Firmicutes	Bacilli	Bacillales	Planococcaceae	Planomicrobium
606419	0	0	0	0	0	0	0	0	0	1	0	0	0	0	0	0	Firmicutes	Bacilli	Bacillales	Planococcaceae	Solibacillus
663718	0	0	0	0	0	2	0	0	0	0	0	0	0	0	0	0	Firmicutes	Bacilli	Bacillales	Planococcaceae	Lysinibacillus	boronitolerans
672839	0	0	0	0	0	0	0	1	0	0	0	0	0	0	0	0	Firmicutes	Bacilli	Bacillales	Bacillaceae	Bacillus
801579	0	0	0	0	0	7	0	0	0	0	0	0	0	0	0	0	Firmicutes	Bacilli	Bacillales	Planococcaceae	Lysinibacillus	boronitolerans
821325	0	0	0	0	4	9	0	0	0	0	0	0	0	14	0	0	Firmicutes	Bacilli	Bacillales	Planococcaceae	Solibacillus
823024	0	0	0	0	0	1	0	0	0	0	0	0	0	1	0	0	Firmicutes	Bacilli	Bacillales	Bacillaceae	Bacillus
970318	0	0	0	0	3	0	0	0	0	0	0	0	0	0	0	0	Firmicutes	Bacilli	Bacillales	Staphylococcaceae	Jeotgalicoccus
1015969	0	0	0	0	1	0	0	0	0	0	0	0	0	0	0	0	Firmicutes	Bacilli	Bacillales	Planococcaceae	Sporosarcina
1051517	0	0	0	0	2	6	0	0	0	0	0	0	0	4	0	0	Firmicutes	Bacilli	Bacillales	Bacillaceae	Bacillus
1076316	0	0	0	0	0	0	0	0	0	0	0	0	1	0	1	0	Firmicutes	Bacilli	Bacillales	Staphylococcaceae	Staphylococcus
1084045	0	0	0	0	1	70	0	0	0	0	0	0	0	1	0	0	Firmicutes	Bacilli	Bacillales	Planococcaceae	Lysinibacillus
112842	0	2	0	0	0	0	0	0	0	0	0	12	0	0	0	0	Bacteroidetes	Bacteroidia	Bacteroidales	[Odoribacteraceae]	Butyricimonas
124470	13	0	0	0	6	0	0	2	0	0	0	0	3	0	0	103	Bacteroidetes	Bacteroidia	Bacteroidales	[Odoribacteraceae]	Butyricimonas
157327	0	0	0	0	0	0	0	0	0	1	0	0	0	0	0	0	Bacteroidetes	Bacteroidia	Bacteroidales	Bacteroidaceae	Bacteroides
175375	0	0	0	0	0	0	0	0	1	7	0	3	0	1	0	0	Bacteroidetes	Bacteroidia	Bacteroidales	Rikenellaceae
175535	1	4	0	0	0	0	0	0	0	0	0	0	4	0	0	0	Bacteroidetes	Bacteroidia	Bacteroidales	Bacteroidaceae	Bacteroides
177343	0	0	0	0	1	0	0	0	0	0	1	0	0	0	0	0	Bacteroidetes	Bacteroidia	Bacteroidales	Bacteroidaceae	Bacteroides
178478	0	0	1	0	1	1	0	0	0	0	1	0	0	0	0	0	Bacteroidetes	Bacteroidia	Bacteroidales	Bacteroidaceae	Bacteroides
180082	0	8	69	0	0	77	0	0	0	0	0	0	0	0	0	0	Bacteroidetes	Bacteroidia	Bacteroidales	Porphyromonadaceae	Parabacteroides
180421	0	0	0	3	0	0	0	0	0	0	0	0	0	0	0	0	Bacteroidetes	Bacteroidia	Bacteroidales	Bacteroidaceae	Bacteroides
182157	0	0	0	0	0	1	0	0	0	0	0	0	0	0	1	0	Bacteroidetes	Bacteroidia	Bacteroidales	Bacteroidaceae	Bacteroides
182886	0	0	0	0	0	0	0	0	0	0	0	0	1	0	0	0	Bacteroidetes	Bacteroidia	Bacteroidales	Bacteroidaceae	Bacteroides	uniformis
183480	0	0	0	0	0	0	0	0	0	0	1	0	0	0	0	0	Bacteroidetes	Bacteroidia	Bacteroidales	Bacteroidaceae	Bacteroides
183496	1	2	1	1	2	3	0	0	0	2	0	1	2	0	0	0	Bacteroidetes	Bacteroidia	Bacteroidales	Bacteroidaceae	Bacteroides
183619	0	0	1	0	0	0	0	0	0	0	1	0	0	0	1	0	Bacteroidetes	Bacteroidia	Bacteroidales	Bacteroidaceae	Bacteroides
183662	0	0	0	3	1	0	0	0	0	0	0	1	0	0	4	0	Bacteroidetes	Bacteroidia	Bacteroidales	Bacteroidaceae	Bacteroides
183870	0	0	1	1	0	0	0	0	0	1	2	1	0	0	0	0	Bacteroidetes	Bacteroidia	Bacteroidales	Bacteroidaceae	Bacteroides	uniformis
184567	1	0	0	0	0	0	0	0	0	0	0	0	1	0	0	0	Bacteroidetes	Bacteroidia	Bacteroidales	Bacteroidaceae	Bacteroides	caccae
185420	10	6	13	4	0	4	1	5	8	2	1	3	2	1	1	3	Bacteroidetes	Bacteroidia	Bacteroidales	Bacteroidaceae	Bacteroides
185888	0	0	1	0	0	0	0	0	0	0	0	0	0	0	0	0	Bacteroidetes	Bacteroidia	Bacteroidales	Bacteroidaceae	Bacteroides
186028	0	0	0	0	0	0	1	0	0	0	0	0	2	0	0	0	Bacteroidetes	Bacteroidia	Bacteroidales	S24-7
186233	0	0	0	0	0	0	0	0	0	0	0	4	0	0	0	0	Bacteroidetes	Bacteroidia	Bacteroidales	Porphyromonadaceae	Parabacteroides	distasonis
186352	0	0	0	0	0	0	0	1	0	0	0	0	0	0	0	0	Bacteroidetes	Bacteroidia	Bacteroidales	Bacteroidaceae	Bacteroides
187324	140	0	0	2	55	0	0	0	82	6	5	2	34	6	0	1	Bacteroidetes	Bacteroidia	Bacteroidales	Bacteroidaceae	Bacteroides	caccae
188735	0	0	0	0	0	0	1	0	0	0	0	0	0	0	0	0	Bacteroidetes	Bacteroidia	Bacteroidales	Bacteroidaceae	Bacteroides
189920	0	0	1	0	0	0	0	0	1	0	0	0	0	0	0	0	Bacteroidetes	Bacteroidia	Bacteroidales	Bacteroidaceae	Bacteroides
190309	1	19	2	2	0	0	0	0	0	7	0	0	2	0	0	0	Bacteroidetes	Bacteroidia	Bacteroidales	Bacteroidaceae	Bacteroides
190638	0	0	0	0	1	0	0	0	0	1	0	0	0	0	1	0	Bacteroidetes	Bacteroidia	Bacteroidales	Bacteroidaceae	Bacteroides
191487	2	0	0	0	1	0	0	0	2	0	0	0	0	0	0	0	Bacteroidetes	Bacteroidia	Bacteroidales	Bacteroidaceae	Bacteroides
192111	0	0	1	0	0	0	0	0	0	0	0	0	0	0	0	0	Bacteroidetes	Bacteroidia	Bacteroidales	Bacteroidaceae	Bacteroides	eggerthii
192684	0	4	8	2	3	7	1	1	10	8	11	0	4	15	0	1	Bacteroidetes	Bacteroidia	Bacteroidales	Bacteroidaceae	Bacteroides
193528	0	8	0	0	0	0	0	0	0	0	0	0	0	0	0	0	Bacteroidetes	Bacteroidia	Bacteroidales	Bacteroidaceae	Bacteroides	caccae
194048	0	0	0	0	0	0	0	0	0	0	1	1	4	0	0	0	Bacteroidetes	Bacteroidia	Bacteroidales	S24-7
194710	7	0	0	0	0	0	2	0	0	1	1	4	2	1	0	0	Bacteroidetes	Bacteroidia	Bacteroidales	S24-7
195157	1	1	5	1	0	0	0	1	0	0	1	0	0	0	0	0	Bacteroidetes	Bacteroidia	Bacteroidales	Bacteroidaceae	Bacteroides
195508	0	10	0	0	0	0	0	0	0	0	0	0	0	0	0	0	Bacteroidetes	Bacteroidia	Bacteroidales	Bacteroidaceae	Bacteroides	caccae
196219	0	0	0	1	0	0	0	0	0	1	1	0	0	1	0	0	Bacteroidetes	Bacteroidia	Bacteroidales	Porphyromonadaceae	Parabacteroides
197072	0	0	0	0	0	0	0	0	0	0	1	0	0	0	0	0	Bacteroidetes	Bacteroidia	Bacteroidales	Bacteroidaceae	Bacteroides	uniformis
197537	2	3	0	0	0	0	2	0	0	1	1	0	0	0	0	1	Bacteroidetes	Bacteroidia	Bacteroidales	Bacteroidaceae	Bacteroides
197924	0	0	0	2	0	0	0	0	0	0	0	0	0	0	1	0	Bacteroidetes	Bacteroidia	Bacteroidales	Bacteroidaceae	Bacteroides	uniformis
198190	49	8	0	13	2	0	1	11	0	21	3	13	64	0	98	3	Bacteroidetes	Bacteroidia	Bacteroidales	Porphyromonadaceae	Parabacteroides	distasonis
198449	0	8	0	0	1	2	0	0	0	1	0	1	0	0	1	0	Bacteroidetes	Bacteroidia	Bacteroidales	Bacteroidaceae	Bacteroides
198530	3	39	0	0	0	0	0	0	0	0	0	0	15	0	0	0	Bacteroidetes	Bacteroidia	Bacteroidales	Bacteroidaceae	Bacteroides	uniformis
198604	0	0	0	0	0	0	0	0	0	0	0	0	1	0	0	0	Bacteroidetes	Bacteroidia	Bacteroidales	S24-7
198788	0	0	0	0	0	0	0	1	0	0	0	0	0	0	0	0	Bacteroidetes	Bacteroidia	Bacteroidales	Bacteroidaceae	Bacteroides
198866	0	0	3	0	0	5	0	0	0	0	0	0	0	0	0	0	Bacteroidetes	Bacteroidia	Bacteroidales	Porphyromonadaceae	Parabacteroides
199190	2	324	0	0	0	0	0	0	2	1	0	0	1	0	0	8	Bacteroidetes	Bacteroidia	Bacteroidales	Bacteroidaceae	Bacteroides
199534	68	3	46	67	239	20	1	35	0	20	34	50	100	88	19	30	Bacteroidetes	Bacteroidia	Bacteroidales	Rikenellaceae
199716	1	0	0	2	3	2	0	0	0	1	2	1	0	0	1	1	Bacteroidetes	Bacteroidia	Bacteroidales	Bacteroidaceae	Bacteroides
203865	0	0	0	0	0	0	0	0	0	0	0	2	0	0	0	100	Bacteroidetes	Bacteroidia	Bacteroidales	S24-7
206790	3	1	0	1	0	0	2	0	0	9	5	6	10	2	0	0	Bacteroidetes	Bacteroidia	Bacteroidales	S24-7
208479	0	2	53	50	0	38	4	16	4	5	107	15	0	2	6	0	Bacteroidetes	Bacteroidia	Bacteroidales	[Odoribacteraceae]	Butyricimonas
208843	0	2	1	0	7	0	0	0	0	0	0	0	0	0	0	0	Bacteroidetes	Bacteroidia	Bacteroidales	[Odoribacteraceae]	Odoribacter
213671	2	15	0	12	2	8	0	1	16	0	0	1	9	0	1	1	Bacteroidetes	Bacteroidia	Bacteroidales	Rikenellaceae
214031	0	2	0	0	39	2	0	6	0	0	0	0	0	0	1	0	Bacteroidetes	Bacteroidia	Bacteroidales	Rikenellaceae
214159	0	0	0	0	0	0	1	0	0	1	0	0	0	0	0	0	Bacteroidetes	Bacteroidia	Bacteroidales	S24-7
216599	2	3	0	63	18	0	10	0	3	0	0	1	2	4	0	10	Bacteroidetes	Bacteroidia	Bacteroidales	Rikenellaceae
216902	1	1	0	1	0	0	3	0	0	0	5	1	7	1	0	0	Bacteroidetes	Bacteroidia	Bacteroidales	S24-7
228479	1	1	0	0	0	0	0	0	0	0	0	0	1	0	0	0	Bacteroidetes	Bacteroidia	Bacteroidales	S24-7
234443	0	48	6	0	0	3	4	0	19	130	5	1159	1	0	4	55	Bacteroidetes	Bacteroidia	Bacteroidales	Rikenellaceae
234488	0	0	0	0	2	0	0	42	9	0	0	0	0	0	0	0	Bacteroidetes	Bacteroidia	Bacteroidales	Bacteroidaceae	Bacteroides
259609	0	1	43	1	127	22	11	4	0	6	5	22	0	0	53	9	Bacteroidetes	Bacteroidia	Bacteroidales	S24-7
263662	0	0	0	0	0	0	0	0	0	0	0	1	5	0	0	0	Bacteroidetes	Bacteroidia	Bacteroidales	S24-7
264298	15	3	0	0	0	0	14	1	0	11	25	17	75	1	0	0	Bacteroidetes	Bacteroidia	Bacteroidales	S24-7
267220	0	0	2	0	2	1	2	0	0	0	0	1	0	0	0	0	Bacteroidetes	Bacteroidia	Bacteroidales	S24-7
271214	0	0	0	0	0	0	0	1	0	0	0	0	0	0	0	0	Bacteroidetes	Bacteroidia	Bacteroidales	Bacteroidaceae	Bacteroides
276149	0	0	0	0	1	0	0	0	0	0	0	1	0	55	0	0	Bacteroidetes	Bacteroidia	Bacteroidales	Porphyromonadaceae	Parabacteroides
277967	0	0	0	0	0	12	0	0	0	0	0	0	0	0	0	0	Bacteroidetes	Bacteroidia	Bacteroidales	S24-7
278675	1	0	0	482	0	0	0	0	0	0	0	0	0	0	0	29	Bacteroidetes	Bacteroidia	Bacteroidales	S24-7
278912	0	0	25	0	0	69	4	0	1	0	0	0	0	0	0	0	Bacteroidetes	Bacteroidia	Bacteroidales	S24-7
279579	0	0	0	0	0	333	19	6	0	0	50	35	0	0	0	21	Bacteroidetes	Bacteroidia	Bacteroidales	S24-7
288843	844	42	102	3	903	97	481	840	758	494	628	1669	666	0	1094	1672	Bacteroidetes	Bacteroidia	Bacteroidales	[Barnesiellaceae]
291090	11	4	0	1	2	0	0	56	1	0	0	1	14	0	3	0	Bacteroidetes	Bacteroidia	Bacteroidales	Porphyromonadaceae	Parabacteroides	distasonis
291800	0	0	0	0	1	0	0	0	1	0	0	0	0	10	0	0	Bacteroidetes	Bacteroidia	Bacteroidales	Bacteroidaceae	Bacteroides
297114	0	0	0	0	0	0	0	0	0	0	0	0	0	7	0	0	Bacteroidetes	Bacteroidia	Bacteroidales	Bacteroidaceae	5-7N15
301578	2	2	3	15	1	6	0	0	2	16	0	5	2	1	0	0	Bacteroidetes	Bacteroidia	Bacteroidales	Bacteroidaceae	Bacteroides
303206	0	0	0	1	0	0	0	0	0	0	0	0	0	0	0	0	Bacteroidetes	Bacteroidia	Bacteroidales
305946	0	43	2	0	0	1	14	2	27	0	0	5	0	1	0	10	Bacteroidetes	Bacteroidia	Bacteroidales	Bacteroidaceae	Bacteroides
308957	0	0	0	0	2	1	0	0	0	0	0	0	0	0	0	1	Bacteroidetes	Bacteroidia	Bacteroidales	Rikenellaceae
312140	0	0	0	0	0	0	0	0	0	0	0	0	0	0	1	0	Bacteroidetes	Bacteroidia	Bacteroidales	Bacteroidaceae	Bacteroides
312770	0	22	47	0	0	38	0	0	0	0	0	2	0	34	0	0	Bacteroidetes	Bacteroidia	Bacteroidales	Bacteroidaceae	Bacteroides	eggerthii
316132	1	0	0	1	0	0	0	0	0	1	0	0	0	0	0	0	Bacteroidetes	Bacteroidia	Bacteroidales	Bacteroidaceae	Bacteroides
316761	0	0	1	0	0	0	0	0	0	0	0	0	0	1	0	0	Bacteroidetes	Bacteroidia	Bacteroidales	Bacteroidaceae	Bacteroides	eggerthii
320120	2	3	0	0	2	0	0	0	0	0	0	0	0	0	0	0	Bacteroidetes	Bacteroidia	Bacteroidales	Bacteroidaceae	Bacteroides	caccae
323400	0	0	0	0	0	1	0	0	0	0	0	0	0	0	0	0	Bacteroidetes	Bacteroidia	Bacteroidales	Rikenellaceae
325503	0	0	0	0	8	0	0	0	0	0	0	0	0	0	0	0	Bacteroidetes	Bacteroidia	Bacteroidales	Bacteroidaceae	Bacteroides
326662	0	0	2	0	0	0	0	0	1	0	0	0	0	0	0	0	Bacteroidetes	Bacteroidia	Bacteroidales	Bacteroidaceae	Bacteroides
331193	0	0	1	0	0	0	0	0	0	0	0	0	0	0	0	0	Bacteroidetes	Bacteroidia	Bacteroidales	Bacteroidaceae	Bacteroides
332732	0	0	0	0	9	0	0	0	0	0	0	0	0	3	0	0	Bacteroidetes	Bacteroidia	Bacteroidales	Bacteroidaceae	Bacteroides
336012	2	0	0	0	0	0	0	0	0	0	0	0	1	0	0	0	Bacteroidetes	Bacteroidia	Bacteroidales	Bacteroidaceae	Bacteroides
336676	4	0	0	0	0	0	1	0	0	0	1	0	0	0	0	0	Bacteroidetes	Bacteroidia	Bacteroidales	S24-7
337126	0	0	0	0	0	0	0	0	0	0	0	0	0	1	0	0	Bacteroidetes	Bacteroidia	Bacteroidales	Bacteroidaceae	5-7N15
337724	168	34	1	15	0	1	151	11	1	109	188	260	1005	73	0	0	Bacteroidetes	Bacteroidia	Bacteroidales	S24-7
338057	0	0	0	0	0	0	0	0	0	0	0	0	0	5	0	0	Bacteroidetes	Bacteroidia	Bacteroidales	Bacteroidaceae	5-7N15
339013	17	15	38	8	2	14	0	2	3	9	13	1	14	0	0	1	Bacteroidetes	Bacteroidia	Bacteroidales	Bacteroidaceae	Bacteroides
348027	0	0	0	0	0	0	0	0	0	1	0	0	1	0	0	0	Bacteroidetes	Bacteroidia	Bacteroidales	Bacteroidaceae	Bacteroides	uniformis
348304	4	183	93	365	295	343	59	190	27	220	40	287	98	41	485	70	Bacteroidetes	Bacteroidia	Bacteroidales	Bacteroidaceae	Bacteroides
349809	0	0	0	0	0	0	0	0	0	0	0	0	6	0	0	0	Bacteroidetes	Bacteroidia	Bacteroidales	Bacteroidaceae	Bacteroides
349960	0	0	0	0	1	1	0	0	0	0	0	0	0	0	0	0	Bacteroidetes	Bacteroidia	Bacteroidales
350277	0	1	1	0	0	0	0	0	0	1	0	0	0	0	0	0	Bacteroidetes	Bacteroidia	Bacteroidales	Bacteroidaceae	Bacteroides	uniformis
351231	0	5	99	0	0	56	0	1	0	10	0	3	50	0	115	1	Bacteroidetes	Bacteroidia	Bacteroidales	Bacteroidaceae	Bacteroides	fragilis
351292	70	57	357	83	2	199	1	13	29	71	9	13	75	6	16	33	Bacteroidetes	Bacteroidia	Bacteroidales	Bacteroidaceae	Bacteroides
351627	0	0	0	0	2	6	0	0	0	0	0	0	0	0	1	0	Bacteroidetes	Bacteroidia	Bacteroidales
352825	448	0	186	148	40	110	37	15	138	331	2	78	181	78	0	0	Bacteroidetes	Bacteroidia	Bacteroidales	Bacteroidaceae	Bacteroides
353782	3	0	0	0	0	0	0	1	0	0	0	0	2	0	0	0	Bacteroidetes	Bacteroidia	Bacteroidales	Bacteroidaceae	Bacteroides
355246	1	8	79	29	7	39	6	78	3	8	37	7	0	4	10	0	Bacteroidetes	Bacteroidia	Bacteroidales	[Odoribacteraceae]	Butyricimonas
355291	0	0	0	0	0	0	1	1	1	0	0	0	0	5	4	0	Bacteroidetes	Bacteroidia	Bacteroidales	Bacteroidaceae	Bacteroides
357046	0	1	0	0	2	0	0	0	0	0	0	0	0	0	0	0	Bacteroidetes	Bacteroidia	Bacteroidales	Rikenellaceae
357582	0	0	0	0	1	0	0	0	2	0	0	0	0	0	0	0	Bacteroidetes	Bacteroidia	Bacteroidales	Bacteroidaceae	Bacteroides
362997	2	0	2	4	2	1	0	0	0	16	1	0	4	0	1	0	Bacteroidetes	Bacteroidia	Bacteroidales	Bacteroidaceae	Bacteroides	uniformis
364029	0	0	0	2	0	0	1	1	1	3	0	1	0	0	1	0	Bacteroidetes	Bacteroidia	Bacteroidales	Bacteroidaceae	Bacteroides
364179	0	11	0	0	0	0	0	0	0	0	0	0	0	0	0	0	Bacteroidetes	Bacteroidia	Bacteroidales	Bacteroidaceae	Bacteroides
367977	50	1	0	1	16	21	0	0	0	0	0	1	0	0	0	0	Bacteroidetes	Bacteroidia	Bacteroidales	Rikenellaceae
407556	0	0	0	0	0	0	0	1	6	248	2	0	0	143	0	0	Bacteroidetes	Bacteroidia	Bacteroidales	S24-7
416078	0	0	0	0	0	0	0	0	0	0	0	0	0	0	0	1	Bacteroidetes	Bacteroidia	Bacteroidales	S24-7
449833	528	0	414	0	3	2	69	196	252	3	330	208	13	168	0	694	Bacteroidetes	Bacteroidia	Bacteroidales	S24-7
513021	0	0	0	0	0	0	0	4	0	0	0	0	0	0	0	0	Bacteroidetes	Bacteroidia	Bacteroidales	S24-7
513445	0	1	0	11	8	2	0	4	0	4	0	4	2	1	6	0	Bacteroidetes	Bacteroidia	Bacteroidales	Bacteroidaceae	Bacteroides
515707	0	0	0	0	0	0	0	0	0	8	3	0	0	0	0	0	Bacteroidetes	Bacteroidia	Bacteroidales	S24-7
516239	0	0	0	1	0	0	0	0	0	0	0	0	0	0	0	0	Bacteroidetes	Bacteroidia	Bacteroidales	Porphyromonadaceae
521982	0	0	0	0	0	0	0	1	0	0	72	0	0	0	0	0	Bacteroidetes	Bacteroidia	Bacteroidales	Rikenellaceae
525344	0	0	0	0	0	0	0	0	0	0	0	0	0	1	4	0	Bacteroidetes	Bacteroidia	Bacteroidales	[Odoribacteraceae]	Butyricimonas
535375	0	1	0	1	0	0	0	0	0	0	0	1	0	1	0	5	Bacteroidetes	Bacteroidia	Bacteroidales	Bacteroidaceae	Bacteroides	ovatus
550814	0	0	1	0	0	0	0	0	0	0	0	1	0	1	0	0	Bacteroidetes	Bacteroidia	Bacteroidales	Bacteroidaceae	Bacteroides
556126	308	0	23	51	1	13	0	2	3	116	2	20	244	58	0	0	Bacteroidetes	Bacteroidia	Bacteroidales	Bacteroidaceae	Bacteroides
560336	0	0	0	0	0	1	0	0	0	0	0	0	0	0	0	0	Bacteroidetes	Bacteroidia	Bacteroidales	Bacteroidaceae	Bacteroides
564140	0	0	3	0	0	1	0	0	1	0	0	0	0	0	0	3	Bacteroidetes	Bacteroidia	Bacteroidales	Porphyromonadaceae	Parabacteroides	distasonis
571966	0	7	0	0	0	0	0	0	0	0	0	2	15	0	0	145	Bacteroidetes	Bacteroidia	Bacteroidales	S24-7
572476	19	2	39	88	0	1	0	2	2	219	46	6	20	0	64	2	Bacteroidetes	Bacteroidia	Bacteroidales	Bacteroidaceae	Bacteroides	uniformis
575041	0	0	0	0	0	0	0	0	0	22	5	130	0	0	0	0	Bacteroidetes	Bacteroidia	Bacteroidales	Rikenellaceae
575062	0	0	0	0	0	2	0	0	0	0	0	0	0	10	0	0	Bacteroidetes	Bacteroidia	Bacteroidales	Bacteroidaceae	5-7N15
576472	0	0	0	0	0	0	0	0	1	0	0	0	0	0	0	0	Bacteroidetes	Bacteroidia	Bacteroidales	Bacteroidaceae	5-7N15
577170	0	7	0	1	1	0	0	0	0	0	0	0	0	0	1	0	Bacteroidetes	Bacteroidia	Bacteroidales	Bacteroidaceae	Bacteroides
577377	0	210	0	0	218	2	222	1	324	1	0	0	0	0	0	3	Bacteroidetes	Bacteroidia	Bacteroidales	Bacteroidaceae	Bacteroides
578016	2	3	11	3	3	14	0	4	2	0	1	4	2	0	5	0	Bacteroidetes	Bacteroidia	Bacteroidales	Porphyromonadaceae	Parabacteroides	distasonis
580629	0	0	0	0	0	0	0	0	0	0	0	0	1	0	0	0	Bacteroidetes	Bacteroidia	Bacteroidales	Bacteroidaceae	Bacteroides
583117	0	10	1	0	0	0	0	0	1	0	0	0	0	1	0	1	Bacteroidetes	Bacteroidia	Bacteroidales	Bacteroidaceae	Bacteroides
583656	0	10	0	0	2	0	0	0	0	0	0	10	0	0	0	0	Bacteroidetes	Bacteroidia	Bacteroidales	Bacteroidaceae	Bacteroides
585914	1	2	15	1	19	7	3	0	28	0	0	3	3	4	2	173	Bacteroidetes	Bacteroidia	Bacteroidales	Porphyromonadaceae	Parabacteroides	distasonis
589071	45	264	176	110	31	19	16	53	24	186	370	4	695	30	6	3	Bacteroidetes	Bacteroidia	Bacteroidales	Bacteroidaceae	Bacteroides	uniformis
589277	0	4	2	5	6	5	2	3	0	4	1	7	1	0	4	1	Bacteroidetes	Bacteroidia	Bacteroidales	Bacteroidaceae	Bacteroides
710584	0	0	0	0	0	0	0	0	0	0	0	0	0	1	0	0	Bacteroidetes	Bacteroidia	Bacteroidales	Bacteroidaceae	5-7N15
772282	4	3	14	6	0	10	0	0	0	2	1	0	2	0	1	0	Bacteroidetes	Bacteroidia	Bacteroidales	Rikenellaceae
846127	0	0	0	0	0	0	0	0	0	0	0	6	0	0	16	0	Bacteroidetes	Bacteroidia	Bacteroidales	Porphyromonadaceae	Parabacteroides
846798	0	10	0	10	0	0	0	7	0	14	21	0	0	29	0	0	Bacteroidetes	Bacteroidia	Bacteroidales	[Barnesiellaceae]
847427	0	4	0	0	0	1	0	0	0	0	1	10	23	0	17	0	Bacteroidetes	Bacteroidia	Bacteroidales	[Odoribacteraceae]	Odoribacter
851323	0	0	0	0	0	0	0	0	0	0	1	69	0	0	198	0	Bacteroidetes	Bacteroidia	Bacteroidales	Porphyromonadaceae	Parabacteroides
857827	817	1453	3	0	469	7	189	3	295	11	55	1343	1330	506	801	1286	Bacteroidetes	Bacteroidia	Bacteroidales
953855	1	0	1	0	0	0	0	0	0	0	0	0	0	1	0	0	Bacteroidetes	Bacteroidia	Bacteroidales	Rikenellaceae
988375	0	0	2	0	2	0	0	0	0	0	0	0	0	14	20	0	Bacteroidetes	Bacteroidia	Bacteroidales	[Odoribacteraceae]	Butyricimonas
1000062	0	0	0	0	0	0	0	0	0	0	0	0	0	2	0	0	Bacteroidetes	Bacteroidia	Bacteroidales	Porphyromonadaceae
1106254	0	85	0	0	0	0	0	0	0	0	0	0	0	0	0	0	Bacteroidetes	Bacteroidia	Bacteroidales	[Paraprevotellaceae]	Paraprevotella
1106862	0	0	0	0	0	0	0	0	18	0	0	0	1	0	0	16	Bacteroidetes	Bacteroidia	Bacteroidales	S24-7
1108377	0	7	6	0	0	0	3	0	0	2	28	25	53	0	0	23	Bacteroidetes	Bacteroidia	Bacteroidales	S24-7
1517779	0	0	0	0	0	0	0	13	0	0	0	0	0	0	0	0	Bacteroidetes	Bacteroidia	Bacteroidales	Rikenellaceae
1652947	0	3	0	0	0	7	0	474	0	0	0	0	0	0	0	0	Bacteroidetes	Bacteroidia	Bacteroidales	S24-7
1703712	0	0	0	0	0	0	0	0	0	0	0	0	2	0	0	0	Bacteroidetes	Bacteroidia	Bacteroidales	Bacteroidaceae	Bacteroides
1733364	0	1	0	1	0	0	0	0	0	0	1	0	0	0	0	0	Bacteroidetes	Bacteroidia	Bacteroidales	Bacteroidaceae	Bacteroides	uniformis
1736067	1	0	2	1	0	0	0	0	0	2	0	0	0	0	0	0	Bacteroidetes	Bacteroidia	Bacteroidales	Bacteroidaceae	Bacteroides	uniformis
1800048	0	0	0	0	0	0	0	0	0	0	0	0	0	40	0	0	Bacteroidetes	Bacteroidia	Bacteroidales	Porphyromonadaceae	Parabacteroides
1906483	0	1	0	1	1	2	0	2	0	2	0	1	0	2	0	1	Bacteroidetes	Bacteroidia	Bacteroidales	Bacteroidaceae	Bacteroides
1906635	2	0	0	0	1	0	0	0	0	0	0	0	0	0	0	0	Bacteroidetes	Bacteroidia	Bacteroidales	Bacteroidaceae	Bacteroides	caccae
2058521	0	0	0	0	0	0	0	0	0	0	0	0	0	1	0	0	Bacteroidetes	Bacteroidia	Bacteroidales	Porphyromonadaceae	Parabacteroides
2198356	0	0	0	0	0	1	0	1	1	0	0	0	0	0	0	0	Bacteroidetes	Bacteroidia	Bacteroidales	Bacteroidaceae	Bacteroides
2309802	0	0	3	0	0	0	0	0	0	0	0	0	0	0	0	0	Bacteroidetes	Bacteroidia	Bacteroidales	Porphyromonadaceae	Parabacteroides	distasonis
2331530	0	1	2	4	1	0	0	1	2	6	0	0	1	0	3	0	Bacteroidetes	Bacteroidia	Bacteroidales	Bacteroidaceae	Bacteroides
2383341	0	0	0	0	0	0	0	0	0	2	0	0	0	0	0	0	Bacteroidetes	Bacteroidia	Bacteroidales	Bacteroidaceae	Bacteroides	uniformis
2545906	0	0	0	0	0	0	0	0	0	0	0	0	0	0	0	1	Bacteroidetes	Bacteroidia	Bacteroidales	Porphyromonadaceae	Parabacteroides	distasonis
2590430	0	0	0	0	0	0	0	0	0	0	1	0	0	0	0	0	Bacteroidetes	Bacteroidia	Bacteroidales	S24-7
2658061	0	1	2	0	0	0	0	0	0	0	0	0	1	0	0	0	Bacteroidetes	Bacteroidia	Bacteroidales	Bacteroidaceae	Bacteroides
2921213	0	1	0	1	0	0	0	0	0	1	0	0	0	0	1	0	Bacteroidetes	Bacteroidia	Bacteroidales	Bacteroidaceae	Bacteroides
3009852	0	3	0	0	0	0	0	0	0	0	0	0	0	0	0	0	Bacteroidetes	Bacteroidia	Bacteroidales	Porphyromonadaceae	Parabacteroides
3028318	0	0	0	0	0	0	0	0	0	1	0	2	0	0	0	0	Bacteroidetes	Bacteroidia	Bacteroidales	Rikenellaceae
3154070	0	0	1	0	0	0	0	0	0	4	2	0	0	0	0	0	Bacteroidetes	Bacteroidia	Bacteroidales	Bacteroidaceae	Bacteroides
3160267	0	1	0	0	0	0	0	0	0	0	1	0	0	2	0	0	Bacteroidetes	Bacteroidia	Bacteroidales	[Barnesiellaceae]
3465233	1	0	0	0	0	0	0	0	0	0	0	0	1	0	0	0	Bacteroidetes	Bacteroidia	Bacteroidales	Bacteroidaceae	Bacteroides
3472078	0	0	0	0	0	2	0	0	0	2	0	0	0	0	7	0	Bacteroidetes	Bacteroidia	Bacteroidales	Bacteroidaceae	Bacteroides
3600504	0	0	0	0	3	0	0	0	0	0	0	0	0	0	0	0	Bacteroidetes	Bacteroidia	Bacteroidales	Bacteroidaceae	Bacteroides
4212012	0	0	1	0	0	0	0	0	0	1	0	0	0	0	0	0	Bacteroidetes	Bacteroidia	Bacteroidales	Bacteroidaceae	Bacteroides	uniformis
4226929	10	0	8	0	6	0	11	26	33	0	1	10	4	4	0	1	Bacteroidetes	Bacteroidia	Bacteroidales	Bacteroidaceae	Bacteroides
4331760	3	2	17	0	14	1	10	7	10	1	10	9	3	0	2	2	Bacteroidetes	Bacteroidia	Bacteroidales	Rikenellaceae	Alistipes	indistinctus
4339144	0	0	1	0	2	0	0	0	0	0	0	0	0	4	49	0	Bacteroidetes	Bacteroidia	Bacteroidales	[Odoribacteraceae]	Butyricimonas
4345821	0	0	0	0	1	0	0	0	0	0	0	5	0	0	0	0	Bacteroidetes	Bacteroidia	Bacteroidales	Bacteroidaceae	Bacteroides	fragilis
4360128	0	0	0	0	0	0	0	0	0	0	1	1	0	1	1	0	Bacteroidetes	Bacteroidia	Bacteroidales	Bacteroidaceae	Bacteroides
4365130	3	0	0	1	0	0	0	0	0	2	0	1	1	0	6	1	Bacteroidetes	Bacteroidia	Bacteroidales	Porphyromonadaceae	Parabacteroides	distasonis
4376964	0	0	0	1	0	0	0	0	0	1	0	0	0	0	0	0	Bacteroidetes	Bacteroidia	Bacteroidales	Bacteroidaceae	Bacteroides	uniformis
4381553	0	0	1	0	1	0	0	0	0	0	0	0	0	0	0	0	Bacteroidetes	Bacteroidia	Bacteroidales	Bacteroidaceae	Bacteroides
4390211	0	0	0	0	0	0	0	0	0	2	0	0	0	0	0	0	Bacteroidetes	Bacteroidia	Bacteroidales	Bacteroidaceae	Bacteroides	uniformis
4401375	0	2	1	0	0	0	0	0	0	0	0	0	0	0	0	0	Bacteroidetes	Bacteroidia	Bacteroidales	Bacteroidaceae	Bacteroides	uniformis
4454586	20	9	16	0	64	7	20	0	9	0	0	12	4	1	6	3	Bacteroidetes	Bacteroidia	Bacteroidales	[Odoribacteraceae]	Odoribacter
4457064	0	4	7	0	1	3	0	3	4	0	1	0	0	6	6	0	Bacteroidetes	Bacteroidia	Bacteroidales	Rikenellaceae
4476780	6	6	4	1	0	1	1	3	4	2	1	3	0	0	0	4	Bacteroidetes	Bacteroidia	Bacteroidales	Rikenellaceae
170339	0	0	0	0	0	0	1	1	0	0	0	0	0	0	0	0	Proteobacteria	Betaproteobacteria	Burkholderiales	Comamonadaceae
317424	0	0	0	0	0	0	1	1	0	0	0	0	0	0	0	0	Proteobacteria	Betaproteobacteria	Burkholderiales	Comamonadaceae	Ramlibacter
360508	10	21	61	18	35	49	30	6	63	31	59	23	22	58	31	25	Proteobacteria	Betaproteobacteria	Burkholderiales	Oxalobacteraceae	Oxalobacter	formigenes
575630	0	0	0	0	1	0	0	0	0	0	0	0	0	0	0	0	Proteobacteria	Betaproteobacteria	Burkholderiales	Alcaligenaceae	Alcaligenes	faecalis
710141	0	0	0	0	1	0	0	0	0	0	0	0	0	0	0	0	Proteobacteria	Betaproteobacteria	Burkholderiales	Alcaligenaceae	Oligella
153941	0	0	0	0	0	1	0	0	0	0	0	0	0	0	0	0	Proteobacteria	Epsilonproteobacteria	Campylobacterales	Campylobacteraceae	Campylobacter
284123	291	21	167	1	6	72	23	89	49	5	0	27	258	286	226	0	Proteobacteria	Epsilonproteobacteria	Campylobacterales	Campylobacteraceae	Campylobacter
789621	0	0	0	0	0	0	0	0	0	0	0	0	3	0	0	0	Proteobacteria	Epsilonproteobacteria	Campylobacterales	Campylobacteraceae	Campylobacter
1148151	0	64	629	0	27	231	49	1	184	21	0	56	0	0	0	1	Proteobacteria	Epsilonproteobacteria	Campylobacterales	Campylobacteraceae	Campylobacter
560770	0	0	0	0	0	0	1	1	0	0	0	0	0	0	0	0	Proteobacteria	Alphaproteobacteria	Caulobacterales	Caulobacteraceae
34789	0	0	0	0	0	0	0	0	3	1	3	1	0	4	0	0	Firmicutes	Clostridia	Clostridiales	Christensenellaceae
43950	16	4	10	5	5	12	4	16	20	13	21	19	12	33	13	19	Firmicutes	Clostridia	Clostridiales	Ruminococcaceae	Oscillospira
95502	0	0	0	0	5	1	0	0	0	0	0	0	0	0	0	0	Firmicutes	Clostridia	Clostridiales	Ruminococcaceae	Oscillospira
95570	71	249	18	1	12	45	13	249	4	1	7	131	2	230	105	317	Firmicutes	Clostridia	Clostridiales	Ruminococcaceae	Ruminococcus
98332	0	2	0	0	0	0	0	0	0	0	0	0	0	0	0	0	Firmicutes	Clostridia	Clostridiales	Ruminococcaceae	Oscillospira
101248	0	0	0	0	0	0	1	0	0	0	0	0	1	0	0	0	Firmicutes	Clostridia	Clostridiales
102910	3	1	0	3	0	0	0	1	0	0	0	0	0	0	0	2	Firmicutes	Clostridia	Clostridiales	Ruminococcaceae
104439	0	0	0	0	0	1	0	0	1	0	0	0	0	0	0	0	Firmicutes	Clostridia	Clostridiales	Ruminococcaceae
105109	0	0	0	1	0	0	0	0	1	0	0	0	1	3	0	0	Firmicutes	Clostridia	Clostridiales
105659	0	1	4	0	4	0	0	0	0	0	0	0	1	0	1	3	Firmicutes	Clostridia	Clostridiales	Lachnospiraceae
107768	24	51	2	6	3	0	3	9	16	4	1	6	0	42	33	0	Firmicutes	Clostridia	Clostridiales
109491	0	1	20	5	3	41	5	0	7	0	11	0	0	0	4	8	Firmicutes	Clostridia	Clostridiales	Ruminococcaceae
109753	0	0	0	1	0	0	0	0	0	0	0	0	0	0	0	0	Firmicutes	Clostridia	Clostridiales	Ruminococcaceae
110161	0	0	0	0	0	0	0	0	1	0	0	0	2	0	0	0	Firmicutes	Clostridia	Clostridiales	Ruminococcaceae
110192	0	0	0	0	0	0	0	0	4	0	0	0	0	0	0	0	Firmicutes	Clostridia	Clostridiales	Ruminococcaceae	Oscillospira
110457	0	0	0	0	0	0	0	0	0	0	1	0	0	0	0	0	Firmicutes	Clostridia	Clostridiales	Lachnospiraceae
110660	0	0	0	0	2	41	0	0	0	0	0	0	1	0	0	0	Firmicutes	Clostridia	Clostridiales
111202	0	0	0	0	0	0	0	0	0	1	0	2	0	0	0	0	Firmicutes	Clostridia	Clostridiales
112758	0	0	0	0	0	0	0	0	2	0	0	0	0	0	0	0	Firmicutes	Clostridia	Clostridiales	Ruminococcaceae
112931	0	0	0	1	8	0	0	1	0	0	0	0	0	0	2	0	Firmicutes	Clostridia	Clostridiales
113041	0	0	0	0	12	0	3	0	0	3	0	0	8	1	0	0	Firmicutes	Clostridia	Clostridiales
113111	1	5	1	0	0	1	6	0	1	1	0	1	1	4	1	0	Firmicutes	Clostridia	Clostridiales	Ruminococcaceae	Oscillospira
113254	0	0	0	0	1	0	0	0	0	0	0	0	0	0	1	0	Firmicutes	Clostridia	Clostridiales
113397	2	1	8	0	5	0	0	0	0	18	0	2	0	2	0	17	Firmicutes	Clostridia	Clostridiales
113430	0	0	0	0	0	1	0	0	1	0	0	0	1	0	0	0	Firmicutes	Clostridia	Clostridiales	Ruminococcaceae
113515	0	0	0	0	0	0	1	0	0	0	0	0	0	0	0	0	Firmicutes	Clostridia	Clostridiales
113654	0	0	1	0	3	1	2	0	4	2	1	0	6	1	2	0	Firmicutes	Clostridia	Clostridiales
113687	0	0	1	0	1	0	4	0	0	2	2	0	7	0	0	0	Firmicutes	Clostridia	Clostridiales
113846	0	0	0	0	0	0	0	0	0	0	0	0	0	4	0	0	Firmicutes	Clostridia	Clostridiales
113941	0	0	0	0	1	0	1	0	0	0	1	14	0	1	0	0	Firmicutes	Clostridia	Clostridiales
114000	1	0	1	2	0	5	7	1	8	0	2	0	0	0	3	1	Firmicutes	Clostridia	Clostridiales	Ruminococcaceae
114133	0	0	122	0	84	2	6	0	0	44	948	0	0	42	0	0	Firmicutes	Clostridia	Clostridiales
114221	0	0	0	0	3	1	3	0	1	1	0	11	0	0	0	0	Firmicutes	Clostridia	Clostridiales
114912	0	0	0	0	0	0	0	1	0	0	0	0	0	0	0	0	Firmicutes	Clostridia	Clostridiales
115049	0	0	0	0	0	0	1	0	0	0	0	0	0	0	0	0	Firmicutes	Clostridia	Clostridiales	Lachnospiraceae	Dorea
121873	0	0	1	0	1	0	1	0	0	0	0	0	0	1	0	0	Firmicutes	Clostridia	Clostridiales	Dehalobacteriaceae	Dehalobacterium
134174	1	0	1	0	1	0	2	2	2	0	2	0	1	2	1	18	Firmicutes	Clostridia	Clostridiales	Ruminococcaceae
137209	0	0	0	0	0	0	0	0	0	0	0	0	0	0	0	1	Firmicutes	Clostridia	Clostridiales
145883	0	0	1	0	1	3	0	0	3	0	3	3	1	1	0	1	Firmicutes	Clostridia	Clostridiales	Ruminococcaceae
147100	0	1	0	0	0	1	0	0	0	0	0	0	0	0	0	0	Firmicutes	Clostridia	Clostridiales	Ruminococcaceae
148352	0	0	0	0	0	0	0	0	0	0	0	0	0	1	0	0	Firmicutes	Clostridia	Clostridiales	Ruminococcaceae
151647	0	0	5	13	0	0	9	0	0	10	0	0	0	0	0	0	Firmicutes	Clostridia	Clostridiales
152890	1	0	32	116	20	0	4	0	56	3	29	25	0	259	3	1	Firmicutes	Clostridia	Clostridiales
153187	0	0	0	0	0	0	1	0	1	0	0	0	1	1	1	2	Firmicutes	Clostridia	Clostridiales
154424	0	0	0	0	0	0	1	0	2	1	0	1	1	1	0	0	Firmicutes	Clostridia	Clostridiales
154859	0	0	0	0	1	0	0	0	0	0	0	0	0	0	1	0	Firmicutes	Clostridia	Clostridiales
155616	1	0	7	5	0	0	0	0	0	0	0	4	0	0	0	1	Firmicutes	Clostridia	Clostridiales
157121	0	0	0	0	0	0	0	0	0	0	0	0	1	1	0	1	Firmicutes	Clostridia	Clostridiales
157238	0	0	3	0	0	4	0	0	0	0	1	0	0	0	0	0	Firmicutes	Clostridia	Clostridiales
157355	0	0	0	0	0	1	0	0	2	0	1	0	0	0	0	0	Firmicutes	Clostridia	Clostridiales
157382	0	0	1	1	2	1	3	6	2	1	5	2	0	1	3	2	Firmicutes	Clostridia	Clostridiales	Ruminococcaceae
157772	0	0	0	0	0	0	1	0	0	0	0	0	0	0	0	0	Firmicutes	Clostridia	Clostridiales	Ruminococcaceae	Oscillospira
157802	0	0	0	0	0	0	0	0	0	0	0	0	1	0	0	0	Firmicutes	Clostridia	Clostridiales
157804	0	0	0	1	0	1	0	1	0	0	0	0	0	4	1	0	Firmicutes	Clostridia	Clostridiales
157972	0	0	0	0	0	1	2	0	1	0	0	1	2	0	0	0	Firmicutes	Clostridia	Clostridiales	Ruminococcaceae
158399	0	0	0	1	1	2	0	1	1	0	0	0	3	0	1	0	Firmicutes	Clostridia	Clostridiales
158611	0	57	6	13	12	41	40	25	9	6	2	38	0	0	121	0	Firmicutes	Clostridia	Clostridiales
158649	1	0	1	0	0	0	0	0	1	0	0	0	0	0	0	1	Firmicutes	Clostridia	Clostridiales	Ruminococcaceae
159007	0	0	2	1	0	0	0	0	1	0	0	0	0	0	1	0	Firmicutes	Clostridia	Clostridiales
161993	0	12	0	0	0	0	1	0	0	0	0	0	0	0	0	0	Firmicutes	Clostridia	Clostridiales
165257	0	14	0	0	1	1	1	0	0	0	0	0	0	0	0	0	Firmicutes	Clostridia	Clostridiales	Ruminococcaceae
166225	0	0	0	0	0	0	0	0	0	0	2	0	0	0	0	0	Firmicutes	Clostridia	Clostridiales	Ruminococcaceae
166515	0	0	0	0	0	0	0	1	0	0	0	0	0	2	0	1	Firmicutes	Clostridia	Clostridiales	Ruminococcaceae
168383	0	0	2	0	0	0	0	0	0	0	1	0	0	1	0	0	Firmicutes	Clostridia	Clostridiales
168716	0	0	0	0	0	0	0	0	0	1	0	0	0	0	0	0	Firmicutes	Clostridia	Clostridiales	Ruminococcaceae	Oscillospira
169845	0	0	0	0	0	0	0	0	7	0	0	0	0	0	0	0	Firmicutes	Clostridia	Clostridiales
170640	0	0	0	0	0	0	0	0	0	0	0	1	0	0	0	0	Firmicutes	Clostridia	Clostridiales	Ruminococcaceae
171079	0	0	1	2	2	0	0	0	2	6	0	0	0	0	0	0	Firmicutes	Clostridia	Clostridiales	Ruminococcaceae	Ruminococcus
171322	8	0	0	0	0	0	2	0	0	0	1	0	2	0	0	0	Firmicutes	Clostridia	Clostridiales
171547	0	0	0	0	1	3	0	0	0	0	0	0	1	1	0	1	Firmicutes	Clostridia	Clostridiales	Ruminococcaceae
171674	0	0	0	0	0	0	0	0	0	0	0	0	0	1	0	0	Firmicutes	Clostridia	Clostridiales	Ruminococcaceae
172163	8	6	7	78	2	7	3	2	22	56	0	0	4	24	0	5	Firmicutes	Clostridia	Clostridiales
173245	2	2	0	0	0	0	0	0	0	0	0	0	0	0	0	0	Firmicutes	Clostridia	Clostridiales
174441	0	19	0	0	0	0	0	0	0	0	0	0	0	0	0	0	Firmicutes	Clostridia	Clostridiales	Ruminococcaceae	Oscillospira
175377	5	26	31	11	6	8	18	7	14	17	6	19	32	38	12	48	Firmicutes	Clostridia	Clostridiales	Ruminococcaceae	Oscillospira
175836	0	1	0	0	0	0	0	0	0	1	0	0	0	0	0	0	Firmicutes	Clostridia	Clostridiales	Ruminococcaceae
176337	0	0	1	0	0	0	0	0	0	0	1	0	0	0	0	0	Firmicutes	Clostridia	Clostridiales	Ruminococcaceae
176775	0	0	0	0	0	0	0	0	0	0	0	0	0	0	1	0	Firmicutes	Clostridia	Clostridiales	Veillonellaceae	Phascolarctobacterium
176785	0	1	0	0	1	0	0	0	0	0	0	0	0	0	0	1	Firmicutes	Clostridia	Clostridiales	Ruminococcaceae
176955	0	0	0	0	0	0	0	0	1	0	0	0	0	1	0	0	Firmicutes	Clostridia	Clostridiales
176990	0	11	1	0	0	0	0	0	0	1	0	0	1	0	0	0	Firmicutes	Clostridia	Clostridiales
177113	1	0	0	0	0	0	0	0	1	0	0	2	1	0	0	1	Firmicutes	Clostridia	Clostridiales	Ruminococcaceae	Oscillospira
177933	0	0	0	0	0	0	0	0	0	0	0	0	0	0	0	1	Firmicutes	Clostridia	Clostridiales	Lachnospiraceae	Coprococcus
178497	0	0	1	0	1	0	1	0	0	0	0	1	3	0	0	0	Firmicutes	Clostridia	Clostridiales	Ruminococcaceae
179201	0	0	1	0	1	0	1	0	1	0	0	0	0	0	0	0	Firmicutes	Clostridia	Clostridiales	Ruminococcaceae
179499	0	0	1	0	0	0	0	0	0	0	0	0	0	0	0	0	Firmicutes	Clostridia	Clostridiales	Dehalobacteriaceae	Dehalobacterium
180235	0	0	2	0	0	0	1	0	0	3	2	0	0	0	0	0	Firmicutes	Clostridia	Clostridiales	Ruminococcaceae	Oscillospira
181084	0	1	0	0	0	0	0	0	0	0	0	0	0	1	0	1	Firmicutes	Clostridia	Clostridiales	Ruminococcaceae	Oscillospira
181174	8	2	0	1	1	1	2	1	0	0	0	0	1	0	2	0	Firmicutes	Clostridia	Clostridiales	Ruminococcaceae
182033	0	4	0	0	0	0	1	2	1	0	0	2	1	0	0	0	Firmicutes	Clostridia	Clostridiales	Ruminococcaceae	Oscillospira
182061	0	2	0	0	0	0	0	0	0	0	0	0	0	0	0	0	Firmicutes	Clostridia	Clostridiales	Ruminococcaceae
183686	0	1	0	0	0	1	0	0	0	0	0	0	0	0	0	0	Firmicutes	Clostridia	Clostridiales	Ruminococcaceae
184287	5	0	9	0	0	37	0	20	0	0	1	0	4	0	0	0	Firmicutes	Clostridia	Clostridiales	Ruminococcaceae
184570	0	0	0	0	0	0	0	0	0	0	0	0	0	0	1	0	Firmicutes	Clostridia	Clostridiales	Lachnospiraceae	Anaerostipes
185374	0	0	73	0	0	0	37	10	0	0	30	0	4	0	30	0	Firmicutes	Clostridia	Clostridiales
186122	0	0	0	0	1	0	0	0	0	0	1	0	0	2	0	0	Firmicutes	Clostridia	Clostridiales	Lachnospiraceae
187181	0	0	1	0	1	2	0	0	0	2	1	0	0	0	0	0	Firmicutes	Clostridia	Clostridiales	Ruminococcaceae	Ruminococcus
187400	1	1	2	0	0	0	0	0	0	0	0	0	1	0	0	0	Firmicutes	Clostridia	Clostridiales	Ruminococcaceae	Ruminococcus
187404	0	0	0	0	0	0	0	0	1	1	0	0	0	0	0	0	Firmicutes	Clostridia	Clostridiales	Ruminococcaceae
187989	0	0	0	0	0	1	0	0	0	1	1	2	0	0	0	1	Firmicutes	Clostridia	Clostridiales
188225	0	0	0	0	0	0	0	1	0	0	9	0	0	0	1	1	Firmicutes	Clostridia	Clostridiales	Ruminococcaceae
188457	2	2	1	1	1	8	1	0	1	2	1	0	3	1	1	0	Firmicutes	Clostridia	Clostridiales
188741	0	0	0	12	0	0	1	12	19	10	1	0	0	9	0	1	Firmicutes	Clostridia	Clostridiales	Dehalobacteriaceae	Dehalobacterium
188862	0	0	1	0	0	0	0	0	0	0	0	0	0	0	0	0	Firmicutes	Clostridia	Clostridiales	Ruminococcaceae	Oscillospira
188881	0	0	0	0	1	0	0	0	0	0	0	0	0	0	0	0	Firmicutes	Clostridia	Clostridiales	Christensenellaceae
189147	189	2225	278	6	44	41	6	21	60	186	22	8	369	12	35	129	Firmicutes	Clostridia	Clostridiales	Ruminococcaceae	Ruminococcus
190425	0	0	0	0	0	0	0	0	1	1	0	1	0	1	0	0	Firmicutes	Clostridia	Clostridiales
190676	0	19	2	0	1	0	0	2	0	0	0	0	2	0	0	0	Firmicutes	Clostridia	Clostridiales	Ruminococcaceae	Oscillospira
191389	0	0	0	0	0	0	0	0	1	0	0	1	1	0	0	1	Firmicutes	Clostridia	Clostridiales	[Mogibacteriaceae]
191816	0	0	0	0	0	0	0	0	0	0	0	0	1	0	0	0	Firmicutes	Clostridia	Clostridiales	Ruminococcaceae	Oscillospira
191874	0	0	0	0	0	0	0	0	1	1	1	0	0	0	0	0	Firmicutes	Clostridia	Clostridiales	Ruminococcaceae	Ruminococcus
191908	0	0	1	0	0	0	0	0	0	0	0	0	0	1	0	0	Firmicutes	Clostridia	Clostridiales	Ruminococcaceae
193139	0	2	0	0	0	0	0	0	0	0	0	0	0	0	0	0	Firmicutes	Clostridia	Clostridiales	Ruminococcaceae
193609	0	0	0	0	0	1	1	0	0	1	0	0	1	4	1	0	Firmicutes	Clostridia	Clostridiales	Ruminococcaceae	Ruminococcus
194297	0	0	0	0	0	0	0	1	0	2	0	2	0	0	0	0	Firmicutes	Clostridia	Clostridiales	Ruminococcaceae	Ruminococcus
194340	0	0	2	0	1	0	0	0	1	0	0	0	0	2	0	0	Firmicutes	Clostridia	Clostridiales
194665	0	2	0	0	0	0	0	0	0	0	0	0	0	0	0	1	Firmicutes	Clostridia	Clostridiales	Ruminococcaceae	Oscillospira
195934	0	0	0	0	0	0	0	0	0	0	0	0	0	0	0	2	Firmicutes	Clostridia	Clostridiales
196139	1	0	0	0	0	0	0	0	0	0	0	0	0	0	1	0	Firmicutes	Clostridia	Clostridiales	Ruminococcaceae
196494	0	0	0	0	0	0	0	1	2	4	1	3	0	0	0	0	Firmicutes	Clostridia	Clostridiales	Ruminococcaceae
196831	0	1	0	0	0	0	0	1	0	0	0	0	0	0	0	0	Firmicutes	Clostridia	Clostridiales	Ruminococcaceae	Oscillospira
196909	0	0	0	1	0	0	1	0	0	0	0	0	0	0	0	0	Firmicutes	Clostridia	Clostridiales	Ruminococcaceae
196951	1	0	0	1	0	0	0	0	0	0	0	0	0	0	0	0	Firmicutes	Clostridia	Clostridiales	Ruminococcaceae	Ruminococcus
197696	1	0	0	0	0	0	0	0	0	0	0	0	0	0	0	0	Firmicutes	Clostridia	Clostridiales	Ruminococcaceae
198184	1	0	0	0	0	0	0	0	0	0	0	0	0	1	0	0	Firmicutes	Clostridia	Clostridiales	Ruminococcaceae	Ruminococcus
199137	0	0	0	0	1	0	0	0	1	0	0	0	0	0	0	1	Firmicutes	Clostridia	Clostridiales	Lachnospiraceae	Coprococcus
199276	0	0	0	0	0	0	0	0	0	0	0	1	0	0	0	0	Firmicutes	Clostridia	Clostridiales	Lachnospiraceae	Coprococcus
199337	1	0	127	0	303	155	1	6	45	113	127	143	0	13	4	27	Firmicutes	Clostridia	Clostridiales	Ruminococcaceae	Oscillospira
199532	0	0	0	0	0	0	0	0	0	1	0	1	0	0	0	0	Firmicutes	Clostridia	Clostridiales
203700	0	1	0	0	0	0	1	0	0	1	1	2	3	5	0	1	Firmicutes	Clostridia	Clostridiales
204155	0	0	0	3	5	13	7	1	13	6	8	10	2	3	0	0	Firmicutes	Clostridia	Clostridiales
204542	0	0	0	0	59	0	0	0	0	0	0	0	0	0	0	1	Firmicutes	Clostridia	Clostridiales
205155	11	3	3	19	11	1	1	0	6	18	14	1	0	4	13	1	Firmicutes	Clostridia	Clostridiales	Ruminococcaceae
205309	0	0	0	0	0	0	0	0	0	0	1	0	0	0	0	0	Firmicutes	Clostridia	Clostridiales	Ruminococcaceae
205597	15	0	5	14	0	13	0	4	0	14	2	1	1	58	0	5	Firmicutes	Clostridia	Clostridiales
205628	300	532	628	116	262	195	145	983	646	454	300	251	245	432	144	236	Firmicutes	Clostridia	Clostridiales	Ruminococcaceae
205846	140	13	52	409	427	35	92	284	15	22	72	29	34	60	69	75	Firmicutes	Clostridia	Clostridiales
205940	1	0	11	0	22	0	40	0	13	3	9	3	0	7	0	0	Firmicutes	Clostridia	Clostridiales
206151	3	0	16	2	172	2	42	10	36	7	312	9	0	65	160	1	Firmicutes	Clostridia	Clostridiales	Lachnospiraceae	Coprococcus
206213	0	0	0	0	0	0	0	0	0	0	0	0	0	0	4	0	Firmicutes	Clostridia	Clostridiales
207207	0	0	2	90	40	2	11	0	19	268	8	1	1	8	0	40	Firmicutes	Clostridia	Clostridiales
207713	2	0	3	0	2	0	0	0	0	2	0	9	0	1	0	0	Firmicutes	Clostridia	Clostridiales
207770	1	35	35	2	1	584	123	219	74	0	2	67	0	253	202	440	Firmicutes	Clostridia	Clostridiales	Ruminococcaceae	Ruminococcus
207833	0	0	1	0	4	1	1	1	2	0	1	1	0	3	3	1	Firmicutes	Clostridia	Clostridiales
208022	23	2	5	15	25	1	5	14	4	4	2	16	5	3	12	5	Firmicutes	Clostridia	Clostridiales	Ruminococcaceae
208042	0	0	0	1	2	0	1	1	1	0	0	1	1	0	0	1	Firmicutes	Clostridia	Clostridiales
208127	2	0	0	4	42	6	0	1	1	36	7	76	0	57	3	0	Firmicutes	Clostridia	Clostridiales
208769	79	42	99	26	50	51	67	80	64	81	24	119	49	97	89	73	Firmicutes	Clostridia	Clostridiales	Ruminococcaceae
209256	0	0	0	0	4	0	0	0	0	0	0	0	0	0	1	0	Firmicutes	Clostridia	Clostridiales
209475	0	0	0	0	0	0	0	0	0	0	0	0	0	0	1	0	Firmicutes	Clostridia	Clostridiales	Ruminococcaceae
209492	1789	320	405	240	1288	1782	1032	827	225	309	409	709	3878	462	279	922	Firmicutes	Clostridia	Clostridiales	Ruminococcaceae
209524	259	0	4	0	615	5	0	38	11	0	0	0	0	0	66	735	Firmicutes	Clostridia	Clostridiales	Lachnospiraceae	Coprococcus
209947	525	184	319	349	161	179	185	291	237	229	270	152	90	177	232	347	Firmicutes	Clostridia	Clostridiales
210262	0	0	1	2	36	5	0	0	2	0	1	0	7	0	0	14	Firmicutes	Clostridia	Clostridiales
210292	19	5	59	16	30	31	22	35	7	45	32	41	41	92	19	39	Firmicutes	Clostridia	Clostridiales	Ruminococcaceae	Oscillospira
210867	0	2	0	0	5	0	0	0	4	1	0	0	0	0	0	0	Firmicutes	Clostridia	Clostridiales
210890	0	11	1	2	0	1	2	0	1	1	1	0	0	1	0	1	Firmicutes	Clostridia	Clostridiales	Ruminococcaceae
210895	17	0	46	52	649	137	50	541	47	132	41	63	25	56	88	7	Firmicutes	Clostridia	Clostridiales
210945	3	0	1	0	0	0	2	0	6	0	6	0	1	2	1	2	Firmicutes	Clostridia	Clostridiales	Clostridiaceae
211066	3	3	20	29	36	4	6	44	16	35	15	38	7	8	3	13	Firmicutes	Clostridia	Clostridiales	Ruminococcaceae
211234	1	0	6	2	1	7	1	20	28	18	4	18	21	34	6	1	Firmicutes	Clostridia	Clostridiales
211458	2	0	26	2	10	1	6	7	15	24	12	7	27	29	0	4	Firmicutes	Clostridia	Clostridiales	Ruminococcaceae
211795	0	0	0	3	0	4	0	1	1	0	2	0	0	0	0	3	Firmicutes	Clostridia	Clostridiales	Lachnospiraceae	Coprococcus
212532	0	0	1	0	0	0	0	0	0	0	0	0	0	0	0	0	Firmicutes	Clostridia	Clostridiales	Ruminococcaceae
212686	0	0	1	0	0	1	0	0	0	0	0	0	0	0	0	0	Firmicutes	Clostridia	Clostridiales	Ruminococcaceae	Oscillospira
213084	7	1	17	23	1	3	2	11	12	1	2	11	0	16	3	0	Firmicutes	Clostridia	Clostridiales	Ruminococcaceae
213399	0	0	0	0	0	0	0	0	0	0	2	0	0	1	0	0	Firmicutes	Clostridia	Clostridiales	Ruminococcaceae	Ruminococcus
213762	0	0	1	0	1	0	0	0	0	0	0	0	2	0	0	0	Firmicutes	Clostridia	Clostridiales	Christensenellaceae
213870	0	5	1	1	0	1	0	3	1	4	0	4	1	1	2	0	Firmicutes	Clostridia	Clostridiales	Ruminococcaceae
214116	0	0	10	2	0	1	16	12	1	10	4	3	0	0	1	0	Firmicutes	Clostridia	Clostridiales
214214	10	0	35	7	9	19	30	5	6	27	2	19	1	50	6	14	Firmicutes	Clostridia	Clostridiales
214295	0	0	9	0	1	0	1	0	0	2	45	0	0	1	0	0	Firmicutes	Clostridia	Clostridiales	Lachnospiraceae
214519	42	58	381	236	18	164	321	334	385	214	228	560	93	284	166	132	Firmicutes	Clostridia	Clostridiales	Ruminococcaceae
214651	1	0	0	0	1	1	0	2	0	1	3	0	0	0	10	0	Firmicutes	Clostridia	Clostridiales
214684	0	0	0	0	0	0	0	0	0	0	0	0	1	0	0	0	Firmicutes	Clostridia	Clostridiales
214857	0	0	3	3	4	14	3	0	8	6	1	0	4	13	1	3	Firmicutes	Clostridia	Clostridiales	Ruminococcaceae
215060	0	0	0	1	0	1	0	0	0	32	1	1	0	0	0	0	Firmicutes	Clostridia	Clostridiales
215193	6	37	2	1	1	1	3	7	2	0	0	0	0	0	0	2	Firmicutes	Clostridia	Clostridiales	Ruminococcaceae
215231	0	0	0	0	0	0	0	0	0	0	0	0	0	0	1	0	Firmicutes	Clostridia	Clostridiales	Ruminococcaceae
215311	18	0	8	58	228	394	376	226	403	56	214	423	25	8	120	419	Firmicutes	Clostridia	Clostridiales	Ruminococcaceae
215468	1	0	0	0	0	0	1	0	1	0	1	0	0	3	0	0	Firmicutes	Clostridia	Clostridiales	Ruminococcaceae
215918	0	0	1	0	0	1	1	0	4	0	1	1	0	6	1	0	Firmicutes	Clostridia	Clostridiales
216136	0	0	0	0	10	5	12	0	2	0	0	0	30	12	0	0	Firmicutes	Clostridia	Clostridiales
216140	46	88	143	89	146	523	153	82	220	62	198	133	146	480	169	72	Firmicutes	Clostridia	Clostridiales	Ruminococcaceae
216356	442	1148	810	1185	339	486	469	437	345	324	176	388	478	765	820	1321	Firmicutes	Clostridia	Clostridiales
216557	89	104	80	47	111	128	62	26	95	60	183	27	67	86	45	75	Firmicutes	Clostridia	Clostridiales	Ruminococcaceae
216710	0	0	0	0	1	0	0	0	1	0	0	0	1	0	0	0	Firmicutes	Clostridia	Clostridiales	Ruminococcaceae
216747	0	4	1	3	0	36	3	1	14	3	1	2	4	3	0	0	Firmicutes	Clostridia	Clostridiales	Ruminococcaceae
217109	0	1	1	0	0	0	0	0	0	0	0	0	0	0	1	0	Firmicutes	Clostridia	Clostridiales	Christensenellaceae
219733	1	0	2	0	3	2	0	0	1	1	0	2	0	0	0	2	Firmicutes	Clostridia	Clostridiales	Ruminococcaceae
228232	4	0	0	0	1	0	1	0	2	2	0	0	2	0	1	2	Firmicutes	Clostridia	Clostridiales
228330	0	0	0	0	1	12	0	0	0	0	0	5	0	3	0	0	Firmicutes	Clostridia	Clostridiales	Ruminococcaceae	Ruminococcus	flavefaciens
228798	0	2	0	0	0	0	0	0	0	0	0	0	0	0	0	0	Firmicutes	Clostridia	Clostridiales
229088	9	0	10	0	1	0	0	0	0	0	0	0	2	0	0	0	Firmicutes	Clostridia	Clostridiales
229452	577	293	711	1636	742	889	419	674	664	852	618	317	285	358	690	1521	Firmicutes	Clostridia	Clostridiales
229919	0	0	0	0	0	0	0	0	0	0	0	1	1	1	0	1	Firmicutes	Clostridia	Clostridiales
230618	3	0	1	1	0	1	1	0	0	3	0	0	1	0	0	2	Firmicutes	Clostridia	Clostridiales
230725	1	0	4	1	6	1	2	1	1	3	4	2	0	0	0	0	Firmicutes	Clostridia	Clostridiales	Ruminococcaceae	Oscillospira
231028	0	0	0	0	0	0	0	0	1	0	0	0	4	2	0	1	Firmicutes	Clostridia	Clostridiales	Ruminococcaceae	Oscillospira
234054	1	0	0	0	0	0	0	0	0	1	0	0	0	0	0	0	Firmicutes	Clostridia	Clostridiales
237063	0	3	0	3	3	16	38	14	5	18	1	35	0	7	28	0	Firmicutes	Clostridia	Clostridiales
240271	1	0	1	1	0	0	1	0	0	0	3	0	0	1	1	0	Firmicutes	Clostridia	Clostridiales	Ruminococcaceae	Oscillospira
247557	1	1	0	0	1	2	0	1	1	1	1	0	3	5	1	1	Firmicutes	Clostridia	Clostridiales	Ruminococcaceae	Oscillospira
250784	0	0	0	2	0	0	0	0	0	0	0	0	0	0	0	0	Firmicutes	Clostridia	Clostridiales	Ruminococcaceae	Oscillospira
251289	0	0	0	0	0	0	0	0	0	2	2	0	0	0	0	1	Firmicutes	Clostridia	Clostridiales	Ruminococcaceae
257881	0	1	0	1	1	0	0	0	0	0	1	0	0	0	0	0	Firmicutes	Clostridia	Clostridiales	Ruminococcaceae	Oscillospira
258099	0	0	1	0	0	1	0	0	0	0	0	0	0	0	0	0	Firmicutes	Clostridia	Clostridiales	Ruminococcaceae
258280	0	0	0	0	0	0	1	0	0	0	0	0	1	0	0	0	Firmicutes	Clostridia	Clostridiales
258995	0	11	0	0	9	5	3	15	5	5	0	2	4	1	0	8	Firmicutes	Clostridia	Clostridiales	Ruminococcaceae	Oscillospira
259870	0	0	0	0	0	0	0	0	0	0	0	1	0	0	0	0	Firmicutes	Clostridia	Clostridiales
260215	0	0	0	0	0	0	0	0	0	0	0	1	0	0	0	0	Firmicutes	Clostridia	Clostridiales	Ruminococcaceae	Oscillospira
261574	1	3	3	5	3	2	1	3	4	6	4	0	0	2	4	9	Firmicutes	Clostridia	Clostridiales
261744	0	0	0	0	0	0	0	0	4	0	0	0	0	1	0	0	Firmicutes	Clostridia	Clostridiales
261966	2	0	0	0	0	0	0	0	0	0	0	0	0	0	0	0	Firmicutes	Clostridia	Clostridiales
262024	0	2	2	0	0	0	1	0	0	0	0	0	0	0	0	0	Firmicutes	Clostridia	Clostridiales	Ruminococcaceae	Oscillospira
262258	48	89	5	9	1	61	8	236	18	87	36	212	21	81	53	139	Firmicutes	Clostridia	Clostridiales	Ruminococcaceae
263403	0	0	1	0	1	0	0	0	0	0	0	0	0	1	0	0	Firmicutes	Clostridia	Clostridiales	Ruminococcaceae	Oscillospira
264155	0	0	0	0	0	0	0	0	0	0	0	0	0	1	0	0	Firmicutes	Clostridia	Clostridiales
264211	1	0	0	13	0	4	0	0	0	14	0	5	0	0	4	0	Firmicutes	Clostridia	Clostridiales	Ruminococcaceae	Ruminococcus
264429	0	102	0	0	0	0	0	0	0	0	0	0	0	0	0	0	Firmicutes	Clostridia	Clostridiales	Ruminococcaceae	Oscillospira
266552	0	0	1	0	0	0	0	2	0	1	1	1	0	2	0	1	Firmicutes	Clostridia	Clostridiales	Ruminococcaceae
267110	0	2	0	0	0	0	0	0	0	0	0	1	0	0	0	1	Firmicutes	Clostridia	Clostridiales
267368	0	0	3	0	0	0	0	0	0	0	0	0	0	0	0	0	Firmicutes	Clostridia	Clostridiales
268220	0	0	0	0	64	0	35	5	49	0	2	0	0	0	2	1	Firmicutes	Clostridia	Clostridiales
268257	0	0	0	0	0	1	0	0	0	0	0	2	2	0	0	0	Firmicutes	Clostridia	Clostridiales
268538	0	0	0	0	3	0	2	0	0	0	1	0	0	0	0	1	Firmicutes	Clostridia	Clostridiales	Lachnospiraceae
268696	0	0	2	0	5	2	1	6	0	1	3	1	2	26	1	1	Firmicutes	Clostridia	Clostridiales
268725	0	0	0	0	0	0	1	0	0	0	0	0	0	0	0	0	Firmicutes	Clostridia	Clostridiales	Ruminococcaceae	Oscillospira
268730	0	0	0	0	0	0	0	0	0	0	0	0	1	0	0	6	Firmicutes	Clostridia	Clostridiales
269172	0	3	0	0	0	0	0	0	0	0	0	0	0	2	0	0	Firmicutes	Clostridia	Clostridiales	Ruminococcaceae	Oscillospira
269413	0	0	0	17	2	4	0	0	0	4	0	6	0	0	0	0	Firmicutes	Clostridia	Clostridiales
269956	1	0	0	0	0	0	2	0	0	0	0	0	0	0	0	0	Firmicutes	Clostridia	Clostridiales
270030	0	0	0	0	0	0	0	1	1	0	0	0	0	0	0	0	Firmicutes	Clostridia	Clostridiales	Ruminococcaceae	Ruminococcus
270059	0	0	0	0	1	0	0	0	1	0	0	0	1	0	0	0	Firmicutes	Clostridia	Clostridiales	Ruminococcaceae	Oscillospira
270303	0	0	0	0	0	0	0	0	0	0	1	0	0	0	0	0	Firmicutes	Clostridia	Clostridiales	Ruminococcaceae	Oscillospira
270786	0	0	0	4	1	0	12	0	12	11	0	0	0	19	0	0	Firmicutes	Clostridia	Clostridiales
270866	10	17	2	2	5	24	1	0	2	1	3	4	2	1	0	2	Firmicutes	Clostridia	Clostridiales	Ruminococcaceae	Oscillospira
271602	0	0	0	0	2	1	0	1	0	0	0	0	0	0	1	0	Firmicutes	Clostridia	Clostridiales
271737	0	0	0	0	0	0	0	0	1	1	0	0	0	0	0	0	Firmicutes	Clostridia	Clostridiales
271811	1	0	17	3	0	1	2	0	12	9	0	7	2	10	0	5	Firmicutes	Clostridia	Clostridiales
272072	0	0	0	0	2	0	1	0	0	0	0	0	0	0	0	0	Firmicutes	Clostridia	Clostridiales
272213	0	0	5	1	0	2	3	0	2	2	0	5	2	0	2	3	Firmicutes	Clostridia	Clostridiales	Ruminococcaceae
272646	0	0	0	0	0	0	0	0	0	0	0	1	1	1	0	0	Firmicutes	Clostridia	Clostridiales
272953	0	0	2	0	0	4	2	0	0	2	0	1	0	5	4	0	Firmicutes	Clostridia	Clostridiales	Ruminococcaceae	Oscillospira
273928	2	4	4	2	2	1	3	0	2	1	6	1	1	4	0	0	Firmicutes	Clostridia	Clostridiales
275194	0	0	0	4	43	0	4	1	0	0	2	0	0	0	41	1	Firmicutes	Clostridia	Clostridiales
275218	4	14	1	0	0	0	0	1	0	0	0	1	1	2	4	6	Firmicutes	Clostridia	Clostridiales	Ruminococcaceae
276404	0	0	0	0	0	0	0	0	0	0	1	0	0	0	0	0	Firmicutes	Clostridia	Clostridiales	Ruminococcaceae	Oscillospira
277202	7	40	15	50	22	9	3	3	7	20	22	21	4	53	4	49	Firmicutes	Clostridia	Clostridiales
277588	0	0	0	0	0	0	0	0	0	0	0	0	1	0	0	0	Firmicutes	Clostridia	Clostridiales	Ruminococcaceae	Oscillospira
277652	0	0	0	0	0	0	0	0	0	0	0	1	0	0	0	0	Firmicutes	Clostridia	Clostridiales	Ruminococcaceae
278098	1	16	0	0	0	1	0	3	0	0	1	0	0	5	0	6	Firmicutes	Clostridia	Clostridiales	Ruminococcaceae	Ruminococcus
278123	0	0	0	0	0	0	0	0	1	0	0	0	0	0	0	0	Firmicutes	Clostridia	Clostridiales
278758	0	0	7	0	9	2	0	0	3	1	3	4	0	16	0	0	Firmicutes	Clostridia	Clostridiales	Ruminococcaceae	Oscillospira
279487	0	0	0	0	0	0	0	0	0	0	0	0	0	0	0	6	Firmicutes	Clostridia	Clostridiales	Lachnospiraceae	Coprococcus
287924	1	0	0	0	0	0	2	0	0	0	0	0	0	0	0	0	Firmicutes	Clostridia	Clostridiales	Lachnospiraceae
287996	0	0	0	0	0	1	0	0	0	0	0	0	0	0	0	0	Firmicutes	Clostridia	Clostridiales
288075	0	0	0	0	4	1	0	0	2	0	2	0	0	0	0	1	Firmicutes	Clostridia	Clostridiales	Ruminococcaceae	Oscillospira
288193	4	0	12	10	21	14	23	9	9	10	5	29	22	30	5	6	Firmicutes	Clostridia	Clostridiales
288312	0	0	0	0	0	0	0	1	0	3	1	0	0	0	0	0	Firmicutes	Clostridia	Clostridiales
288379	5	0	4	1	17	0	8	0	1	2	12	1	5	4	5	0	Firmicutes	Clostridia	Clostridiales
288950	0	0	0	0	0	0	0	0	0	0	0	2	0	0	0	0	Firmicutes	Clostridia	Clostridiales	Ruminococcaceae
289306	3	0	27	22	9	11	11	19	12	9	4	11	3	16	9	14	Firmicutes	Clostridia	Clostridiales	Ruminococcaceae	Oscillospira
289597	0	0	2	2	0	4	0	0	1	0	3	0	0	0	0	0	Firmicutes	Clostridia	Clostridiales	Ruminococcaceae
290002	0	1	1	4	3	5	3	0	3	1	8	1	1	4	0	3	Firmicutes	Clostridia	Clostridiales	Ruminococcaceae
290210	0	0	0	0	0	0	3	0	18	0	0	0	0	0	0	0	Firmicutes	Clostridia	Clostridiales
290251	0	0	1	0	2	1	0	1	0	0	0	0	1	0	1	0	Firmicutes	Clostridia	Clostridiales	Clostridiaceae	Clostridium
290253	5	0	9	5	12	3	3	0	9	12	7	12	4	4	2	6	Firmicutes	Clostridia	Clostridiales	Ruminococcaceae	Oscillospira
290338	0	0	0	0	0	0	0	0	6	0	0	9	0	0	0	0	Firmicutes	Clostridia	Clostridiales
290465	1	0	1	0	0	0	0	0	0	0	0	0	0	0	0	0	Firmicutes	Clostridia	Clostridiales	Ruminococcaceae
291272	0	0	0	0	0	0	0	0	2	0	0	0	0	0	0	0	Firmicutes	Clostridia	Clostridiales	Ruminococcaceae
291348	4	1	14	6	4	8	11	14	2	10	0	19	8	6	46	11	Firmicutes	Clostridia	Clostridiales	Ruminococcaceae	Oscillospira
291360	0	0	0	0	0	2	0	3	0	11	0	0	0	0	0	0	Firmicutes	Clostridia	Clostridiales	Ruminococcaceae	Ruminococcus
291491	0	0	0	0	0	0	0	0	0	0	0	0	0	0	0	2	Firmicutes	Clostridia	Clostridiales
291571	0	0	2	0	4	2	0	0	0	1	2	2	0	0	0	0	Firmicutes	Clostridia	Clostridiales	Ruminococcaceae	Oscillospira
291722	0	0	0	0	0	2	0	0	0	0	0	0	0	0	0	0	Firmicutes	Clostridia	Clostridiales	Ruminococcaceae
291838	0	0	0	0	1	1	0	0	3	0	32	1	1	3	0	1	Firmicutes	Clostridia	Clostridiales	Ruminococcaceae
291950	0	0	0	0	0	0	0	0	0	0	0	0	0	0	6	0	Firmicutes	Clostridia	Clostridiales	Lachnospiraceae
292377	2	0	0	0	0	7	0	0	0	0	0	0	0	0	2	2	Firmicutes	Clostridia	Clostridiales	Ruminococcaceae	Ruminococcus	flavefaciens
292749	0	0	5	1	4	0	16	0	0	3	2	0	8	2	1	0	Firmicutes	Clostridia	Clostridiales
293092	0	0	0	0	5	0	0	0	21	0	0	7	0	2	0	0	Firmicutes	Clostridia	Clostridiales	Ruminococcaceae
293101	25	1	7	8	7	2	1	21	23	5	6	28	17	13	18	2	Firmicutes	Clostridia	Clostridiales	Ruminococcaceae
294754	1	0	11	0	10	1	20	0	0	3	7	0	24	5	3	0	Firmicutes	Clostridia	Clostridiales
295012	1	0	0	0	0	0	0	0	0	0	1	0	0	0	0	0	Firmicutes	Clostridia	Clostridiales	Ruminococcaceae
295296	0	0	0	0	0	0	1	2	0	0	0	0	1	0	0	0	Firmicutes	Clostridia	Clostridiales
295350	2	0	66	0	0	0	1	0	0	4	0	0	0	31	0	0	Firmicutes	Clostridia	Clostridiales
295683	0	64	0	0	0	0	0	0	0	0	0	0	0	0	0	0	Firmicutes	Clostridia	Clostridiales	Lachnospiraceae
295748	1	0	0	2	1	2	0	1	1	1	2	0	0	0	0	2	Firmicutes	Clostridia	Clostridiales	Ruminococcaceae
296187	0	0	0	0	0	0	0	0	1	0	0	1	0	0	0	0	Firmicutes	Clostridia	Clostridiales
296496	0	0	0	0	0	0	0	0	0	0	3	0	0	0	0	0	Firmicutes	Clostridia	Clostridiales	Ruminococcaceae
296726	0	0	0	0	0	0	0	0	0	0	0	0	0	1	0	0	Firmicutes	Clostridia	Clostridiales	Peptococcaceae	rc4-4
297024	0	0	0	0	4	0	0	0	0	0	0	0	0	0	0	0	Firmicutes	Clostridia	Clostridiales	Veillonellaceae
297087	0	18	0	0	0	0	0	0	0	0	0	0	0	0	0	0	Firmicutes	Clostridia	Clostridiales	Ruminococcaceae	Ruminococcus
297677	0	0	0	0	0	0	0	1	1	0	0	1	0	0	0	0	Firmicutes	Clostridia	Clostridiales
297730	0	0	1	0	9	16	3	0	7	5	2	21	0	1	0	1	Firmicutes	Clostridia	Clostridiales	Christensenellaceae
297796	0	0	0	0	0	0	0	0	0	0	0	0	0	0	0	1	Firmicutes	Clostridia	Clostridiales	Ruminococcaceae
297969	0	0	1	1	0	2	1	0	0	2	2	1	0	0	0	0	Firmicutes	Clostridia	Clostridiales	Ruminococcaceae
298395	0	0	0	0	0	0	0	0	0	0	0	0	0	0	0	2	Firmicutes	Clostridia	Clostridiales
298616	0	0	1	0	0	0	0	1	0	0	0	0	0	0	0	0	Firmicutes	Clostridia	Clostridiales	Ruminococcaceae
298695	10	7	21	23	16	6	9	2	10	36	35	42	8	60	50	20	Firmicutes	Clostridia	Clostridiales	Ruminococcaceae
298723	0	0	0	0	0	0	82	0	0	0	0	10	0	0	0	0	Firmicutes	Clostridia	Clostridiales
298804	0	0	2	0	12	0	0	0	4	0	6	0	0	0	0	0	Firmicutes	Clostridia	Clostridiales	Ruminococcaceae
298822	0	0	1	0	1	0	0	0	0	0	1	1	0	0	0	0	Firmicutes	Clostridia	Clostridiales	Ruminococcaceae
299526	1	0	1	1	1	6	0	0	1	1	4	2	3	2	1	0	Firmicutes	Clostridia	Clostridiales	Ruminococcaceae
299639	1	0	0	0	0	0	0	0	0	0	1	0	1	0	0	0	Firmicutes	Clostridia	Clostridiales	Lachnospiraceae
299807	1	1	1	43	640	1	43	0	21	8	13	1	0	4	392	8	Firmicutes	Clostridia	Clostridiales
299997	0	0	0	0	2	0	0	0	0	1	0	0	3	3	1	2	Firmicutes	Clostridia	Clostridiales	Ruminococcaceae
300458	0	0	0	0	1	0	0	0	0	0	0	0	0	0	0	0	Firmicutes	Clostridia	Clostridiales	Ruminococcaceae
300618	0	0	0	0	0	0	0	0	0	0	0	0	2	0	0	0	Firmicutes	Clostridia	Clostridiales
300766	599	0	12	1	4	58	5	42	4	63	7	3	0	19	14	0	Firmicutes	Clostridia	Clostridiales
300774	4	0	7	6	17	13	15	14	15	12	76	12	12	5	4	7	Firmicutes	Clostridia	Clostridiales	Ruminococcaceae
300990	0	0	0	0	8	23	5	0	2	2	0	0	0	1	0	1	Firmicutes	Clostridia	Clostridiales
301012	0	0	0	0	8	1	15	0	1	0	0	0	37	4	0	0	Firmicutes	Clostridia	Clostridiales
301028	1	0	0	1	2	0	0	2	0	0	0	3	1	2	0	1	Firmicutes	Clostridia	Clostridiales	Ruminococcaceae
301079	1	0	6	0	5	4	1	1	11	8	9	1	3	5	6	1	Firmicutes	Clostridia	Clostridiales	Lachnospiraceae	Coprococcus
301156	0	0	0	0	0	0	0	0	0	0	0	0	0	0	2	0	Firmicutes	Clostridia	Clostridiales	Lachnospiraceae
301280	0	0	0	0	0	0	0	0	0	0	0	0	0	1	0	0	Firmicutes	Clostridia	Clostridiales	Ruminococcaceae
301459	0	0	1	0	0	0	0	0	0	0	0	0	0	0	0	0	Firmicutes	Clostridia	Clostridiales
301678	0	0	0	0	0	9	2	0	4	0	0	0	0	0	2	2	Firmicutes	Clostridia	Clostridiales	Ruminococcaceae	Ruminococcus
301715	0	0	14	35	0	2	8	6	0	1	24	27	1	11	1	20	Firmicutes	Clostridia	Clostridiales
301989	0	0	1	0	0	4	2	0	0	0	1	1	0	0	0	1	Firmicutes	Clostridia	Clostridiales	Ruminococcaceae	Ruminococcus
302144	0	0	0	2	0	0	0	0	0	0	0	0	0	0	0	0	Firmicutes	Clostridia	Clostridiales	Ruminococcaceae
302600	0	0	0	0	1	0	0	2	0	0	1	2	0	1	0	0	Firmicutes	Clostridia	Clostridiales	Ruminococcaceae
302641	0	0	0	0	0	0	3	1	2	0	1	0	2	2	2	0	Firmicutes	Clostridia	Clostridiales	Ruminococcaceae	Oscillospira
303140	1	0	1	1	0	4	2	0	0	1	2	2	2	3	2	0	Firmicutes	Clostridia	Clostridiales	Ruminococcaceae
303828	0	0	1	0	0	0	3	0	0	0	0	0	0	0	0	0	Firmicutes	Clostridia	Clostridiales
304416	0	3	2	1	0	1	3	0	1	0	0	0	4	0	1	0	Firmicutes	Clostridia	Clostridiales	Ruminococcaceae
304427	0	0	0	0	0	0	0	0	0	0	0	0	0	2	0	0	Firmicutes	Clostridia	Clostridiales	Ruminococcaceae	Oscillospira
304472	0	0	0	0	0	0	0	0	2	0	0	2	0	0	0	0	Firmicutes	Clostridia	Clostridiales
305177	3	0	3	0	8	0	16	0	0	1	2	83	26	0	0	0	Firmicutes	Clostridia	Clostridiales	Lachnospiraceae
305187	0	1	0	0	0	2	0	0	1	2	1	0	0	2	1	0	Firmicutes	Clostridia	Clostridiales
306062	0	0	0	0	0	0	0	0	1	0	0	0	0	0	0	0	Firmicutes	Clostridia	Clostridiales
307608	0	1	1	0	2	0	0	0	0	0	0	0	0	0	0	0	Firmicutes	Clostridia	Clostridiales	Ruminococcaceae	Oscillospira
307900	3	0	14	0	2	3	3	0	16	7	0	0	41	5	2	0	Firmicutes	Clostridia	Clostridiales	Ruminococcaceae
308386	0	0	0	0	0	0	0	0	0	0	0	0	1	1	0	0	Firmicutes	Clostridia	Clostridiales
308889	0	0	0	5	83	4	37	5	37	24	39	4	0	26	0	60	Firmicutes	Clostridia	Clostridiales	Dehalobacteriaceae	Dehalobacterium
308912	0	0	0	0	0	0	0	0	5	0	0	0	0	0	0	0	Firmicutes	Clostridia	Clostridiales	Christensenellaceae
309441	14	1	8	4	9	29	6	5	17	28	20	31	3	4	15	56	Firmicutes	Clostridia	Clostridiales
309586	0	0	1	0	1	1	0	0	2	0	2	1	0	0	1	0	Firmicutes	Clostridia	Clostridiales	Ruminococcaceae
309720	0	0	0	0	0	1	0	1	4	0	0	0	0	1	0	0	Firmicutes	Clostridia	Clostridiales	Ruminococcaceae
309799	0	0	0	0	2	0	0	0	0	0	0	0	0	0	0	0	Firmicutes	Clostridia	Clostridiales	Ruminococcaceae
310518	0	0	0	0	1	0	0	0	0	0	0	0	0	0	0	0	Firmicutes	Clostridia	Clostridiales	Ruminococcaceae
310748	0	0	0	0	0	0	3	0	2	0	2	1	0	0	0	2	Firmicutes	Clostridia	Clostridiales
310902	0	0	0	0	0	0	0	0	0	0	0	0	1	0	0	0	Firmicutes	Clostridia	Clostridiales	Ruminococcaceae
311499	0	3	3	2	0	0	0	0	0	0	0	0	0	0	0	0	Firmicutes	Clostridia	Clostridiales	Ruminococcaceae
311704	0	0	0	0	0	0	0	0	0	0	0	2	0	0	0	0	Firmicutes	Clostridia	Clostridiales	Lachnospiraceae
311961	0	0	0	0	0	0	0	1	31	0	0	0	0	0	0	0	Firmicutes	Clostridia	Clostridiales	Ruminococcaceae	Anaerotruncus
312967	1	0	0	0	0	0	0	0	0	0	0	0	0	1	0	0	Firmicutes	Clostridia	Clostridiales	Ruminococcaceae
313274	0	0	0	0	0	0	0	0	0	0	1	0	0	0	1	0	Firmicutes	Clostridia	Clostridiales	Ruminococcaceae	Oscillospira
313469	0	0	0	0	0	0	0	0	1	0	11	0	2	0	0	1	Firmicutes	Clostridia	Clostridiales	Ruminococcaceae
313524	0	1	0	2	2	0	0	1	3	0	6	9	9	16	2	0	Firmicutes	Clostridia	Clostridiales	Ruminococcaceae
313834	0	0	2	0	5	1	2	0	2	1	6	2	2	3	2	0	Firmicutes	Clostridia	Clostridiales
314029	0	0	0	0	0	0	0	0	0	1	0	0	0	0	0	0	Firmicutes	Clostridia	Clostridiales
314438	0	0	0	0	2	0	0	0	0	0	0	0	0	0	0	0	Firmicutes	Clostridia	Clostridiales	Ruminococcaceae
314639	0	0	18	2	4	0	4	12	5	1	20	1	2	2	5	0	Firmicutes	Clostridia	Clostridiales
314703	0	0	0	1	0	0	0	0	1	0	2	3	0	2	0	0	Firmicutes	Clostridia	Clostridiales
315223	0	0	2	0	0	1	0	0	3	0	0	0	0	0	0	0	Firmicutes	Clostridia	Clostridiales	Ruminococcaceae	Anaerotruncus
315852	23	0	23	2	4	40	3	0	5	0	0	35	21	0	21	33	Firmicutes	Clostridia	Clostridiales	Ruminococcaceae
316521	0	0	0	0	0	0	0	0	1	0	1	0	0	0	1	0	Firmicutes	Clostridia	Clostridiales	Ruminococcaceae
317104	0	0	0	0	0	0	0	0	1	0	0	0	0	1	0	0	Firmicutes	Clostridia	Clostridiales
317113	0	0	0	0	1	1	0	0	0	1	1	0	3	1	0	0	Firmicutes	Clostridia	Clostridiales	Lachnospiraceae	Blautia
317135	1	0	4	2	0	1	2	0	1	1	1	1	0	0	0	1	Firmicutes	Clostridia	Clostridiales	Ruminococcaceae
317315	13	10	4	4	4	3	6	14	0	0	1	0	1	2	2	1	Firmicutes	Clostridia	Clostridiales
318296	0	0	0	0	14	0	0	0	0	0	0	0	0	0	0	0	Firmicutes	Clostridia	Clostridiales	Ruminococcaceae
318408	0	0	1	0	1	0	0	0	0	0	0	0	5	1	0	0	Firmicutes	Clostridia	Clostridiales
318470	0	0	2	0	0	1	0	0	0	0	0	0	0	1	0	0	Firmicutes	Clostridia	Clostridiales
319158	0	0	0	0	0	0	0	0	0	0	0	1	0	0	0	0	Firmicutes	Clostridia	Clostridiales
319208	0	0	0	0	0	0	0	0	0	0	2	0	0	0	0	0	Firmicutes	Clostridia	Clostridiales
319316	0	0	0	0	1	0	0	0	0	0	0	1	3	0	0	0	Firmicutes	Clostridia	Clostridiales	Ruminococcaceae
319455	1	0	0	0	0	0	0	0	0	0	0	0	0	0	0	0	Firmicutes	Clostridia	Clostridiales	Christensenellaceae
320009	0	0	1	0	0	0	0	0	0	0	0	0	0	0	0	0	Firmicutes	Clostridia	Clostridiales	Lachnospiraceae
320224	0	0	3	0	0	0	0	0	0	0	0	0	8	0	0	0	Firmicutes	Clostridia	Clostridiales	Ruminococcaceae	Ruminococcus
320321	1	0	0	6	0	0	3	0	0	0	1	0	0	0	0	0	Firmicutes	Clostridia	Clostridiales	Ruminococcaceae
320490	0	0	0	0	0	1	4	0	0	0	0	0	3	3	0	0	Firmicutes	Clostridia	Clostridiales
321135	0	0	0	0	0	2	0	2	0	0	1	0	1	0	0	0	Firmicutes	Clostridia	Clostridiales	Ruminococcaceae
321228	0	0	0	0	0	1	0	0	1	1	0	0	0	0	0	0	Firmicutes	Clostridia	Clostridiales	Ruminococcaceae
321290	0	0	1	0	0	1	0	0	0	0	0	0	0	0	0	0	Firmicutes	Clostridia	Clostridiales	Lachnospiraceae
321484	0	0	0	1	1	0	0	0	2	0	0	0	0	0	0	1	Firmicutes	Clostridia	Clostridiales	Ruminococcaceae	Oscillospira
321918	5	0	3	0	4	2	5	9	2	1	22	0	0	7	0	0	Firmicutes	Clostridia	Clostridiales
322258	0	0	0	0	0	0	0	0	0	0	0	0	0	0	0	1	Firmicutes	Clostridia	Clostridiales	Ruminococcaceae	Oscillospira
322433	0	0	0	0	0	0	0	0	0	0	0	0	1	0	0	0	Firmicutes	Clostridia	Clostridiales	Ruminococcaceae
322678	0	0	0	0	0	0	0	0	0	0	0	0	0	0	0	2	Firmicutes	Clostridia	Clostridiales
322711	0	1	0	1	0	0	0	0	0	0	0	0	1	0	0	0	Firmicutes	Clostridia	Clostridiales	Ruminococcaceae
323025	12	0	1	4	0	0	0	2	0	1	1	0	0	0	0	1	Firmicutes	Clostridia	Clostridiales
323818	2	0	0	0	1	6	0	0	0	0	0	0	0	0	0	0	Firmicutes	Clostridia	Clostridiales
323862	0	0	0	0	1	0	0	0	0	0	0	0	1	0	0	0	Firmicutes	Clostridia	Clostridiales	Lachnospiraceae
323906	0	0	0	0	1	37	13	1	0	5	4	13	4	1	1	8	Firmicutes	Clostridia	Clostridiales	Ruminococcaceae
324112	4921	5225	4228	2690	2977	1701	3074	5979	191	147	705	105	475	294	431	550	Firmicutes	Clostridia	Clostridiales
324157	0	0	0	0	0	0	0	0	1	0	0	0	0	0	0	0	Firmicutes	Clostridia	Clostridiales	Ruminococcaceae
324326	0	0	0	0	0	0	0	0	1	0	0	1	0	0	0	0	Firmicutes	Clostridia	Clostridiales	Ruminococcaceae	Oscillospira
324850	0	0	0	0	0	0	0	0	1	0	0	1	0	6	1	0	Firmicutes	Clostridia	Clostridiales	Ruminococcaceae
324867	809	249	359	4380	339	343	334	261	302	395	131	359	179	156	186	764	Firmicutes	Clostridia	Clostridiales
324901	1	0	3	0	0	0	1	2	0	0	0	0	1	1	1	0	Firmicutes	Clostridia	Clostridiales
325036	0	0	6	1	0	0	6	0	0	0	0	24	0	3	0	0	Firmicutes	Clostridia	Clostridiales
325085	0	0	0	69	0	137	97	51	10	10	2	3	25	23	2	97	Firmicutes	Clostridia	Clostridiales	Ruminococcaceae	Ruminococcus
325168	1	0	0	5	0	6	0	0	4	235	14	25	3	231	20	0	Firmicutes	Clostridia	Clostridiales
325279	0	0	0	0	0	1	0	0	0	0	0	0	0	0	0	0	Firmicutes	Clostridia	Clostridiales	Lachnospiraceae	Coprococcus
325586	0	0	0	2	0	0	0	0	0	0	0	0	0	0	0	1	Firmicutes	Clostridia	Clostridiales	Lachnospiraceae
326013	136	235	9	17	29	249	5	1	59	91	77	13	422	188	8	17	Firmicutes	Clostridia	Clostridiales
326390	0	0	0	1	0	0	0	0	0	0	0	0	2	0	0	0	Firmicutes	Clostridia	Clostridiales
326391	0	0	2	0	4	3	1	1	4	3	6	5	3	5	1	1	Firmicutes	Clostridia	Clostridiales	Ruminococcaceae
326804	0	0	0	0	2	1	0	0	0	0	0	0	0	0	0	0	Firmicutes	Clostridia	Clostridiales
326940	0	14	0	0	0	0	0	0	0	0	0	1	0	0	0	0	Firmicutes	Clostridia	Clostridiales	Ruminococcaceae
327282	8	0	0	2	3	55	2	1	14	27	1	11	0	8	2	2	Firmicutes	Clostridia	Clostridiales
327808	0	3	0	0	0	0	0	0	0	0	0	0	0	0	0	0	Firmicutes	Clostridia	Clostridiales	Ruminococcaceae	Oscillospira
327826	0	0	0	0	0	0	0	0	0	0	0	2	0	0	0	0	Firmicutes	Clostridia	Clostridiales	Lachnospiraceae
328083	6	0	5	10	0	26	4	34	55	25	129	15	260	36	12	41	Firmicutes	Clostridia	Clostridiales	Clostridiaceae	Clostridium
328257	0	0	0	0	0	0	0	0	0	0	0	0	0	0	1	0	Firmicutes	Clostridia	Clostridiales	Dehalobacteriaceae
328625	0	0	0	0	0	0	0	0	2	0	1	1	0	0	0	0	Firmicutes	Clostridia	Clostridiales	Ruminococcaceae	Ruminococcus
328717	1	0	0	0	0	0	0	0	0	0	0	0	0	0	0	1	Firmicutes	Clostridia	Clostridiales	Lachnospiraceae	Blautia
328777	0	0	0	0	0	0	0	0	0	0	0	1	0	0	0	0	Firmicutes	Clostridia	Clostridiales	Ruminococcaceae
329112	1	0	0	0	0	11	1	0	0	1	6	2	0	0	0	1	Firmicutes	Clostridia	Clostridiales	Ruminococcaceae
329790	0	1	0	0	0	0	0	0	0	0	0	1	0	1	1	0	Firmicutes	Clostridia	Clostridiales	Ruminococcaceae	Oscillospira
330333	0	0	1	0	2	2	0	0	0	1	1	1	0	0	0	1	Firmicutes	Clostridia	Clostridiales	Ruminococcaceae	Oscillospira
330645	0	0	0	0	0	0	0	0	0	2	0	0	0	0	0	0	Firmicutes	Clostridia	Clostridiales	Ruminococcaceae
330792	3	0	12	9	0	4	49	28	4	5	101	0	9	74	1	0	Firmicutes	Clostridia	Clostridiales
331086	0	0	0	1	0	0	0	1	3	1	0	1	1	0	1	0	Firmicutes	Clostridia	Clostridiales	Ruminococcaceae	Ruminococcus
332349	0	0	0	0	0	0	0	0	0	0	0	0	0	1	0	0	Firmicutes	Clostridia	Clostridiales	Ruminococcaceae
332803	0	0	0	0	0	0	0	0	0	0	1	0	0	0	0	0	Firmicutes	Clostridia	Clostridiales	Ruminococcaceae
332860	0	2	2	11	0	9	2	16	3	3	1	0	15	1	0	1	Firmicutes	Clostridia	Clostridiales	Ruminococcaceae
333096	0	0	0	0	1	0	0	0	0	0	0	0	0	0	0	0	Firmicutes	Clostridia	Clostridiales	Ruminococcaceae	Ruminococcus
333197	31	67	104	107	185	401	133	10	204	122	300	86	157	107	126	107	Firmicutes	Clostridia	Clostridiales
333363	0	0	0	0	0	0	0	0	0	0	2	0	0	0	0	0	Firmicutes	Clostridia	Clostridiales	Ruminococcaceae
333387	2	0	0	1	1	1	7	0	16	1	5	3	4	50	1	0	Firmicutes	Clostridia	Clostridiales
333768	76	286	75	63	271	141	159	529	137	209	84	219	188	186	52	274	Firmicutes	Clostridia	Clostridiales	Ruminococcaceae	Oscillospira
334074	0	0	0	0	2	0	1	0	1	0	0	2	2	0	0	0	Firmicutes	Clostridia	Clostridiales
334395	0	0	0	0	0	0	1	0	0	0	0	0	2	0	1	0	Firmicutes	Clostridia	Clostridiales
334839	0	0	3	1	3	1	0	0	0	0	1	6	0	1	0	0	Firmicutes	Clostridia	Clostridiales	Ruminococcaceae
335550	0	0	0	0	0	0	0	0	0	0	0	0	1	0	0	0	Firmicutes	Clostridia	Clostridiales	Ruminococcaceae	Oscillospira
336627	14	28	27	23	7	33	6	14	10	12	14	8	22	34	16	34	Firmicutes	Clostridia	Clostridiales
336890	34	7	0	1	0	1	3	0	5	0	10	1	0	0	2	0	Firmicutes	Clostridia	Clostridiales	Ruminococcaceae
337080	1	0	0	0	0	0	0	0	0	0	0	0	0	0	0	0	Firmicutes	Clostridia	Clostridiales	Lachnospiraceae	Blautia
337392	0	0	0	0	0	0	0	0	2	0	1	0	0	0	0	0	Firmicutes	Clostridia	Clostridiales	[Mogibacteriaceae]
337511	1	0	0	3	0	0	11	0	0	0	10	6	0	0	0	0	Firmicutes	Clostridia	Clostridiales	Clostridiaceae
337551	1	0	0	0	1	0	0	0	0	1	1	0	0	0	0	0	Firmicutes	Clostridia	Clostridiales	Lachnospiraceae
337819	0	0	10	14	24	0	9	0	13	4	40	13	3	20	11	0	Firmicutes	Clostridia	Clostridiales
338243	10	16	7	4	5	2	2	2	36	3	3	5	6	31	9	0	Firmicutes	Clostridia	Clostridiales
338681	0	0	0	1	0	0	0	0	0	0	0	0	0	0	0	0	Firmicutes	Clostridia	Clostridiales	Ruminococcaceae
338781	0	0	0	0	1	0	0	0	0	0	0	0	1	0	0	0	Firmicutes	Clostridia	Clostridiales	Ruminococcaceae
339035	1	0	1	0	0	1	0	6	1	0	4	1	3	4	4	1	Firmicutes	Clostridia	Clostridiales	Ruminococcaceae
339566	1	0	6	1	5	0	3	0	1	2	3	1	2	2	1	0	Firmicutes	Clostridia	Clostridiales	Ruminococcaceae
340809	0	0	3	5	3	0	6	6	1	1	3	3	0	12	3	2	Firmicutes	Clostridia	Clostridiales
340886	1	2	14	12	21	26	17	0	20	14	25	4	15	19	3	7	Firmicutes	Clostridia	Clostridiales
341730	0	0	0	0	0	0	4	2	0	1	1	3	0	0	0	0	Firmicutes	Clostridia	Clostridiales	Lachnospiraceae	Coprococcus
341766	14	0	10	11	22	120	24	9	58	32	35	54	26	61	13	23	Firmicutes	Clostridia	Clostridiales
341902	30	48	16	22	81	22	63	43	48	72	36	32	62	113	27	80	Firmicutes	Clostridia	Clostridiales	Ruminococcaceae	Oscillospira
341969	0	0	0	0	0	0	0	0	0	0	1	0	0	0	0	0	Firmicutes	Clostridia	Clostridiales	Ruminococcaceae	Oscillospira
342182	14	0	6	3	5	0	2	1	1	2	13	12	30	10	0	39	Firmicutes	Clostridia	Clostridiales
342356	0	0	0	0	1	0	0	0	0	0	0	0	0	0	0	0	Firmicutes	Clostridia	Clostridiales	Ruminococcaceae
342504	0	1	1	0	0	0	0	2	2	1	3	0	0	0	0	1	Firmicutes	Clostridia	Clostridiales	Clostridiaceae
342543	0	0	15	11	0	16	0	0	0	22	0	28	0	0	6	0	Firmicutes	Clostridia	Clostridiales	Ruminococcaceae
342571	1	0	1	2	3	20	15	8	0	0	28	5	16	0	11	30	Firmicutes	Clostridia	Clostridiales	Ruminococcaceae
343686	0	0	0	0	1	0	1	0	0	0	0	0	0	2	0	0	Firmicutes	Clostridia	Clostridiales	Ruminococcaceae
343709	5	9	1	10	0	9	2	5	2	6	20	2	90	7	19	3	Firmicutes	Clostridia	Clostridiales	Ruminococcaceae
343719	0	0	0	0	0	0	0	0	2	0	1	0	0	1	0	0	Firmicutes	Clostridia	Clostridiales	Ruminococcaceae
343815	0	0	0	0	0	0	11	0	0	0	0	0	0	0	6	12	Firmicutes	Clostridia	Clostridiales	Ruminococcaceae
343906	0	0	0	0	16	0	0	0	0	4	0	0	0	0	0	1	Firmicutes	Clostridia	Clostridiales	Lachnospiraceae
344523	0	0	10	4	6	131	6	11	0	11	0	12	27	1	2	2	Firmicutes	Clostridia	Clostridiales	Ruminococcaceae	Ruminococcus
344527	0	2	0	0	0	0	0	0	0	0	0	0	0	0	0	0	Firmicutes	Clostridia	Clostridiales	Ruminococcaceae
344807	0	0	0	0	0	1	0	0	1	2	0	0	0	0	0	0	Firmicutes	Clostridia	Clostridiales
345556	1004	547	342	279	486	159	425	335	813	187	147	834	213	313	2926	409	Firmicutes	Clostridia	Clostridiales	Ruminococcaceae
346669	3	0	2	0	1	2	2	1	0	0	6	2	1	0	1	2	Firmicutes	Clostridia	Clostridiales	Ruminococcaceae
346686	0	0	0	0	0	0	0	0	0	0	1	0	0	0	0	0	Firmicutes	Clostridia	Clostridiales	Ruminococcaceae	Oscillospira
346794	0	0	0	1	1	1	1	0	2	4	0	1	0	0	0	2	Firmicutes	Clostridia	Clostridiales
346804	0	1	0	0	0	0	0	0	0	0	0	0	0	0	0	0	Firmicutes	Clostridia	Clostridiales	Ruminococcaceae
347188	0	0	0	0	0	1	0	0	0	0	0	0	3	0	0	0	Firmicutes	Clostridia	Clostridiales
347189	0	0	1	0	0	0	0	0	0	1	0	0	0	0	0	4	Firmicutes	Clostridia	Clostridiales
347460	0	0	22	2	19	28	2	1	7	1	0	2	0	19	11	3	Firmicutes	Clostridia	Clostridiales	Lachnospiraceae
347523	54	29	259	115	17	23	49	59	40	43	47	29	60	66	192	64	Firmicutes	Clostridia	Clostridiales
347791	2	0	1	1	2	3	0	1	3	3	2	3	4	10	0	1	Firmicutes	Clostridia	Clostridiales	Ruminococcaceae
347908	0	0	0	0	0	0	0	0	0	0	0	0	1	0	0	0	Firmicutes	Clostridia	Clostridiales	Lachnospiraceae
348404	17	0	16	9	14	23	38	13	17	21	14	31	34	12	15	2	Firmicutes	Clostridia	Clostridiales
348602	11	0	135	23	34	258	69	19	185	58	96	51	70	99	38	2	Firmicutes	Clostridia	Clostridiales
348609	3	0	5	2	47	19	11	0	13	4	12	6	0	18	5	6	Firmicutes	Clostridia	Clostridiales	Christensenellaceae
348748	0	0	0	0	0	0	0	1	0	0	0	0	0	1	0	0	Firmicutes	Clostridia	Clostridiales	Lachnospiraceae
348839	0	0	1	1	1	0	2	0	0	2	5	4	0	0	0	0	Firmicutes	Clostridia	Clostridiales
348897	0	0	0	0	0	0	0	0	0	0	0	0	1	0	0	0	Firmicutes	Clostridia	Clostridiales
349019	29	0	0	16	2	6	2	36	5	4	20	128	46	0	35	11	Firmicutes	Clostridia	Clostridiales	Ruminococcaceae
349246	67	114	95	38	29	22	29	45	26	13	16	53	33	71	37	86	Firmicutes	Clostridia	Clostridiales	Ruminococcaceae
349798	1	0	0	0	1	0	0	0	0	0	1	0	0	0	1	0	Firmicutes	Clostridia	Clostridiales	Ruminococcaceae	Oscillospira
349802	0	0	0	0	0	0	0	1	0	0	0	2	0	0	0	0	Firmicutes	Clostridia	Clostridiales	Ruminococcaceae
349862	0	0	3	0	5	1	7	1	395	1	0	124	1	6	0	4	Firmicutes	Clostridia	Clostridiales	Ruminococcaceae
349887	0	0	0	0	0	0	0	0	0	0	0	1	0	0	0	0	Firmicutes	Clostridia	Clostridiales	Ruminococcaceae
350127	1	0	0	1	27	0	2	0	0	1	0	0	0	0	34	0	Firmicutes	Clostridia	Clostridiales
350891	0	0	0	0	2	0	0	0	0	0	0	0	0	0	0	0	Firmicutes	Clostridia	Clostridiales	Ruminococcaceae
351253	179	0	240	52	560	116	152	55	123	196	521	73	152	304	117	11	Firmicutes	Clostridia	Clostridiales
351405	0	0	1	0	0	0	0	0	0	0	0	1	0	0	0	0	Firmicutes	Clostridia	Clostridiales
351430	3	0	14	1	16	2	50	3	3	2	14	2	53	5	10	2	Firmicutes	Clostridia	Clostridiales
351768	4	2	16	5	5	17	5	1	6	14	58	3	4	5	3	7	Firmicutes	Clostridia	Clostridiales	Ruminococcaceae
351960	0	0	0	0	0	0	0	0	0	0	0	0	0	1	0	0	Firmicutes	Clostridia	Clostridiales	Ruminococcaceae	Ruminococcus
352215	0	0	1	0	0	1	0	0	1	0	0	0	2	0	0	0	Firmicutes	Clostridia	Clostridiales
352222	0	0	0	7	0	2	0	0	0	0	0	8	5	0	1	0	Firmicutes	Clostridia	Clostridiales
352489	0	0	0	0	0	0	0	0	1	0	0	0	1	0	0	0	Firmicutes	Clostridia	Clostridiales
352751	1	0	3	2	7	4	1	0	4	6	10	0	2	4	2	0	Firmicutes	Clostridia	Clostridiales
352906	0	0	0	0	0	0	0	0	0	0	0	0	1	0	0	0	Firmicutes	Clostridia	Clostridiales
353322	0	0	0	1	0	0	0	0	0	0	0	0	0	0	0	0	Firmicutes	Clostridia	Clostridiales	Ruminococcaceae
353339	96	0	460	47	660	78	1932	32	49	162	331	41	2157	193	248	39	Firmicutes	Clostridia	Clostridiales
353561	0	0	0	0	1	0	0	0	0	0	0	0	0	0	0	0	Firmicutes	Clostridia	Clostridiales
353896	25	0	0	3	0	1	18	1	3	0	0	1	0	1	0	1	Firmicutes	Clostridia	Clostridiales
354275	0	0	0	0	0	1	0	0	0	0	0	0	0	0	0	0	Firmicutes	Clostridia	Clostridiales	Ruminococcaceae
354318	0	4	1	0	1	1	1	7	0	1	0	1	2	2	2	0	Firmicutes	Clostridia	Clostridiales	Ruminococcaceae	Ruminococcus
354914	0	0	0	0	0	1	0	0	0	0	0	0	2	0	0	0	Firmicutes	Clostridia	Clostridiales	Ruminococcaceae
354987	0	0	0	0	0	0	2	0	0	0	0	2	0	0	0	0	Firmicutes	Clostridia	Clostridiales
355120	0	0	0	0	0	5	0	0	0	0	0	0	0	0	1	0	Firmicutes	Clostridia	Clostridiales	Ruminococcaceae
355155	1090	105	195	557	303	69	415	1378	385	352	109	636	930	345	406	234	Firmicutes	Clostridia	Clostridiales	Ruminococcaceae
355187	0	0	0	0	0	0	0	0	0	2	0	0	0	0	0	0	Firmicutes	Clostridia	Clostridiales
355494	0	0	0	0	0	1	0	1	0	3	0	1	2	3	0	2	Firmicutes	Clostridia	Clostridiales
355859	2	2	7	5	11	22	2	1	11	6	24	4	12	3	8	4	Firmicutes	Clostridia	Clostridiales	Ruminococcaceae
355940	0	0	0	0	7	2	6	0	478	2	1	159	1	8	0	3	Firmicutes	Clostridia	Clostridiales
356011	0	0	0	0	0	0	0	0	0	0	0	0	0	2	0	0	Firmicutes	Clostridia	Clostridiales	Ruminococcaceae	Ruminococcus
356073	3	0	2	6	2	1	0	0	0	1	0	0	13	0	0	0	Firmicutes	Clostridia	Clostridiales
356167	0	0	0	0	0	3	0	4	0	1	1	0	3	14	0	0	Firmicutes	Clostridia	Clostridiales	Ruminococcaceae
356180	3	0	2	296	0	0	0	0	1	1	5	0	0	0	0	0	Firmicutes	Clostridia	Clostridiales
356245	0	0	0	0	0	3	0	0	0	0	3	0	0	0	0	1	Firmicutes	Clostridia	Clostridiales	Ruminococcaceae
356360	0	0	0	0	0	0	0	0	0	0	0	0	0	1	0	0	Firmicutes	Clostridia	Clostridiales	Ruminococcaceae
356394	0	0	0	0	1	0	0	0	0	0	0	0	0	0	0	0	Firmicutes	Clostridia	Clostridiales	Ruminococcaceae
356590	0	0	0	0	2	0	1	0	5	0	0	1	3	1	0	0	Firmicutes	Clostridia	Clostridiales
356627	0	0	0	0	0	0	1	0	0	4	14	0	0	0	0	0	Firmicutes	Clostridia	Clostridiales
357028	0	1	0	0	0	0	0	0	0	0	0	0	0	1	0	0	Firmicutes	Clostridia	Clostridiales
357471	0	0	0	0	0	0	0	0	4	0	0	0	0	0	0	0	Firmicutes	Clostridia	Clostridiales
358007	0	1	4	1	0	1	0	0	3	1	2	1	3	1	3	0	Firmicutes	Clostridia	Clostridiales
359445	0	4	0	2	1	8	6	0	3	4	0	6	14	3	0	1	Firmicutes	Clostridia	Clostridiales	Ruminococcaceae
359950	3	3	0	0	5	26	0	1	2	5	0	0	2	0	8	29	Firmicutes	Clostridia	Clostridiales	Ruminococcaceae	Ruminococcus
359984	0	3	0	0	0	0	2	0	5	0	0	2	1	0	1	0	Firmicutes	Clostridia	Clostridiales	Ruminococcaceae
360315	0	0	0	4	8	3	1	1	0	0	0	0	2	10	3	0	Firmicutes	Clostridia	Clostridiales
360808	0	0	0	0	0	0	2	0	0	0	0	0	0	1	0	0	Firmicutes	Clostridia	Clostridiales	Ruminococcaceae
361108	0	0	2	0	0	0	0	2	0	0	0	0	0	0	0	0	Firmicutes	Clostridia	Clostridiales	Lachnospiraceae
361702	0	0	0	4	3	0	7	3	1	4	3	1	1	3	1	0	Firmicutes	Clostridia	Clostridiales	Ruminococcaceae	Ruminococcus
361727	0	0	0	0	1	0	0	0	0	0	0	0	0	0	0	0	Firmicutes	Clostridia	Clostridiales
361845	0	0	0	0	0	0	0	0	0	0	2	0	0	0	0	3	Firmicutes	Clostridia	Clostridiales	Lachnospiraceae
362342	14	0	2	18	4	19	21	36	9	7	32	1	9	18	9	13	Firmicutes	Clostridia	Clostridiales	Ruminococcaceae	Ruminococcus
362793	0	3	0	0	0	0	0	0	0	0	0	0	0	0	0	0	Firmicutes	Clostridia	Clostridiales	Ruminococcaceae	Oscillospira
363430	1	0	0	0	0	0	1	0	0	0	0	0	0	0	0	0	Firmicutes	Clostridia	Clostridiales
364227	1	0	0	0	0	0	0	0	0	0	0	0	0	0	0	0	Firmicutes	Clostridia	Clostridiales
364736	0	0	1	0	3	0	6	0	0	0	3	0	4	2	1	0	Firmicutes	Clostridia	Clostridiales
365297	0	1	0	0	0	0	1	0	2	1	0	0	0	0	0	0	Firmicutes	Clostridia	Clostridiales
365810	0	0	0	0	0	0	0	0	0	0	0	1	0	0	0	0	Firmicutes	Clostridia	Clostridiales	Ruminococcaceae	Ruminococcus
366143	2	0	5	3	3	3	1	5	10	14	6	0	0	3	5	2	Firmicutes	Clostridia	Clostridiales	Ruminococcaceae	Oscillospira
367176	0	2	0	0	3	3	1	0	2	3	0	1	0	0	1	0	Firmicutes	Clostridia	Clostridiales	Ruminococcaceae	Oscillospira
368236	0	0	0	0	0	0	1	0	0	0	0	0	0	0	0	0	Firmicutes	Clostridia	Clostridiales	Ruminococcaceae
369416	0	1	2	0	0	0	0	0	0	0	0	0	1	0	0	0	Firmicutes	Clostridia	Clostridiales	Ruminococcaceae
370809	0	189	0	0	0	0	0	0	0	0	1	0	0	0	0	0	Firmicutes	Clostridia	Clostridiales	Lachnospiraceae
372146	5	16	31	4	15	17	0	8	0	1	3	5	7	0	0	16	Firmicutes	Clostridia	Clostridiales	Ruminococcaceae	Oscillospira
373909	1	1	4	0	0	0	0	1	1	3	0	2	0	1	0	0	Firmicutes	Clostridia	Clostridiales	Ruminococcaceae	Oscillospira
374557	0	0	0	0	0	1	0	0	0	0	1	0	0	0	0	0	Firmicutes	Clostridia	Clostridiales
375106	0	12	3	0	0	16	0	3	3	0	0	0	1	12	0	1	Firmicutes	Clostridia	Clostridiales	Ruminococcaceae
375892	0	0	0	1	1	0	1	0	0	1	0	0	2	3	0	0	Firmicutes	Clostridia	Clostridiales
377946	0	0	0	0	0	0	0	0	4	0	0	0	0	0	0	0	Firmicutes	Clostridia	Clostridiales
383971	1	0	0	1	0	2	0	2	0	1	2	1	0	0	0	0	Firmicutes	Clostridia	Clostridiales	Lachnospiraceae	[Ruminococcus]	gnavus
387615	0	1	0	0	0	1	0	0	0	0	0	0	0	0	0	0	Firmicutes	Clostridia	Clostridiales	Ruminococcaceae	Oscillospira
389371	0	0	0	0	0	0	0	0	0	0	0	0	0	0	0	9	Firmicutes	Clostridia	Clostridiales
389529	0	0	0	1	0	0	0	5	0	1	0	0	0	1	0	0	Firmicutes	Clostridia	Clostridiales	Ruminococcaceae
392918	0	0	0	0	0	0	0	0	0	0	1	0	0	0	1	0	Firmicutes	Clostridia	Clostridiales	Ruminococcaceae
397363	0	4	0	0	0	0	0	0	0	0	0	0	0	0	0	0	Firmicutes	Clostridia	Clostridiales	Ruminococcaceae	Oscillospira
398138	0	0	1	0	0	2	1	0	1	1	0	0	2	3	0	0	Firmicutes	Clostridia	Clostridiales	Ruminococcaceae
400599	0	0	0	0	0	0	0	0	2	0	0	0	0	0	0	0	Firmicutes	Clostridia	Clostridiales
400739	0	0	0	0	0	0	1	0	0	0	1	0	0	0	0	0	Firmicutes	Clostridia	Clostridiales	Lachnospiraceae	Dorea
401384	3	28	6	0	3	20	19	10	14	2	6	4	8	3	8	0	Firmicutes	Clostridia	Clostridiales	Ruminococcaceae	Oscillospira
404691	0	16	0	0	0	0	0	0	0	0	0	0	1	0	0	0	Firmicutes	Clostridia	Clostridiales	Ruminococcaceae	Ruminococcus
405780	2	14	1	5	1	4	2	14	2	2	4	2	7	8	3	3	Firmicutes	Clostridia	Clostridiales	Ruminococcaceae	Ruminococcus
407963	0	61	0	0	0	5	0	0	18	0	0	1	0	5	0	8	Firmicutes	Clostridia	Clostridiales	Ruminococcaceae	Oscillospira
408513	2	49	7	1	2	4	5	6	3	3	3	7	7	3	4	8	Firmicutes	Clostridia	Clostridiales	Ruminococcaceae	Oscillospira
410242	3	10	0	1	0	0	1	0	7	0	0	0	6	0	3	1	Firmicutes	Clostridia	Clostridiales	Christensenellaceae
418334	305	94	350	675	257	263	147	302	257	295	236	155	83	157	276	556	Firmicutes	Clostridia	Clostridiales
422283	0	2	8	3	0	2	1	2	4	4	4	12	5	8	13	2	Firmicutes	Clostridia	Clostridiales	Ruminococcaceae	Oscillospira
423830	65	287	10	90	40	51	232	43	88	108	62	411	267	444	152	253	Firmicutes	Clostridia	Clostridiales
428632	0	0	0	0	0	3	1	0	0	1	1	1	0	0	0	0	Firmicutes	Clostridia	Clostridiales	Ruminococcaceae	Ruminococcus	flavefaciens
436032	0	0	0	0	0	0	1	0	0	0	0	0	1	0	0	1	Firmicutes	Clostridia	Clostridiales	Lachnospiraceae	Blautia
439880	0	0	1	0	0	0	0	0	1	0	1	0	0	0	0	2	Firmicutes	Clostridia	Clostridiales	Ruminococcaceae	Oscillospira
440840	0	0	0	0	0	0	0	0	1	0	0	0	0	1	0	0	Firmicutes	Clostridia	Clostridiales
441468	0	1	0	0	0	0	0	0	0	2	0	0	1	0	0	0	Firmicutes	Clostridia	Clostridiales
443620	1	0	5	2	2	1	2	2	5	7	4	3	7	11	1	3	Firmicutes	Clostridia	Clostridiales	Ruminococcaceae	Oscillospira
444241	0	0	5	0	1	6	0	0	0	0	0	0	0	0	1	0	Firmicutes	Clostridia	Clostridiales
446135	2	5	1	0	17	4	1	2	2	2	2	2	2	1	1	0	Firmicutes	Clostridia	Clostridiales	Ruminococcaceae	Oscillospira
447776	0	0	0	0	0	4	0	0	0	9	0	12	0	0	0	0	Firmicutes	Clostridia	Clostridiales
449353	0	0	0	1	0	0	1	2	3	0	0	0	0	2	0	1	Firmicutes	Clostridia	Clostridiales	Dehalobacteriaceae	Dehalobacterium
450576	2	0	5	4	7	3	2	11	0	5	5	4	1	3	7	3	Firmicutes	Clostridia	Clostridiales	Ruminococcaceae
458550	0	50	7	4	4	3	3	1	4	2	0	0	5	1	1	5	Firmicutes	Clostridia	Clostridiales
461487	3	0	1	2	1	14	1	1	4	8	1	1	12	3	4	1	Firmicutes	Clostridia	Clostridiales
462764	0	5	4	0	0	0	2	2	0	0	0	0	0	0	0	0	Firmicutes	Clostridia	Clostridiales	Ruminococcaceae	Ruminococcus
462832	1	75	0	1	0	0	0	0	0	0	0	0	0	0	0	0	Firmicutes	Clostridia	Clostridiales	Ruminococcaceae	Ruminococcus
466409	12	0	0	4	0	0	0	0	0	48	0	0	0	0	0	14	Firmicutes	Clostridia	Clostridiales
508788	0	0	0	0	0	0	0	0	0	0	0	1	0	0	0	0	Firmicutes	Clostridia	Clostridiales	Ruminococcaceae
508968	0	0	0	0	0	0	1	0	0	0	0	0	0	0	0	0	Firmicutes	Clostridia	Clostridiales	Lachnospiraceae	Roseburia
509723	0	0	0	0	0	0	0	0	0	0	0	0	0	1	0	0	Firmicutes	Clostridia	Clostridiales	Ruminococcaceae
509838	0	0	1	0	0	0	1	0	0	1	0	0	0	0	0	0	Firmicutes	Clostridia	Clostridiales
510233	0	0	0	0	1	1	3	0	3	0	0	0	0	0	1	0	Firmicutes	Clostridia	Clostridiales	Ruminococcaceae
510524	0	1	0	0	0	0	0	0	0	0	0	0	0	0	0	0	Firmicutes	Clostridia	Clostridiales	Ruminococcaceae
511510	1	0	0	0	0	2	0	0	1	0	1	0	0	0	2	0	Firmicutes	Clostridia	Clostridiales
512114	0	0	0	0	1	0	0	1	0	0	0	0	0	0	0	0	Firmicutes	Clostridia	Clostridiales	Ruminococcaceae	Ruminococcus
512522	1	0	0	0	0	0	0	0	1	0	0	0	0	0	0	1	Firmicutes	Clostridia	Clostridiales
513440	0	0	0	0	0	0	0	0	0	1	0	0	0	0	0	0	Firmicutes	Clostridia	Clostridiales	Lachnospiraceae
513685	0	1	2	0	0	3	6	0	1	0	3	2	0	15	2	0	Firmicutes	Clostridia	Clostridiales	Ruminococcaceae
514257	10	0	8	0	17	6	6	1	7	11	2	1	10	2	11	3	Firmicutes	Clostridia	Clostridiales
515299	4	0	7	6	3	5	4	6	1	4	2	8	39	6	6	7	Firmicutes	Clostridia	Clostridiales
515552	0	0	0	0	0	0	0	0	0	1	1	0	0	1	0	0	Firmicutes	Clostridia	Clostridiales	Ruminococcaceae
519763	1	2	0	0	0	2	0	0	0	0	0	0	3	0	0	0	Firmicutes	Clostridia	Clostridiales	Ruminococcaceae	Oscillospira
520840	0	0	0	0	0	0	0	0	0	0	0	0	0	0	1	0	Firmicutes	Clostridia	Clostridiales	Ruminococcaceae
522138	1	0	0	1	1	2	0	0	2	1	1	0	2	1	1	0	Firmicutes	Clostridia	Clostridiales
522433	0	0	0	0	0	0	0	0	1	1	0	0	0	0	0	0	Firmicutes	Clostridia	Clostridiales
522961	0	0	0	0	0	0	1	2	0	1	0	0	0	0	0	0	Firmicutes	Clostridia	Clostridiales
523099	0	0	2	0	2	9	0	0	3	0	3	0	1	1	0	1	Firmicutes	Clostridia	Clostridiales
523140	0	0	0	0	1	0	0	0	0	0	0	3	0	0	0	0	Firmicutes	Clostridia	Clostridiales	Ruminococcaceae	Ruminococcus
523244	0	0	0	0	0	6	0	0	0	0	0	0	0	1	0	0	Firmicutes	Clostridia	Clostridiales	Ruminococcaceae
523811	1	3	9	0	0	3	6	1	8	0	0	0	12	0	0	0	Firmicutes	Clostridia	Clostridiales
524842	1	0	13	1	1	11	2	6	2	6	4	3	6	3	0	0	Firmicutes	Clostridia	Clostridiales	Clostridiaceae
526490	0	0	0	0	0	1	0	0	0	0	0	0	0	0	0	0	Firmicutes	Clostridia	Clostridiales
526552	2	0	0	2	0	0	1	0	2	0	0	0	0	2	0	2	Firmicutes	Clostridia	Clostridiales
528071	0	0	0	0	0	0	1	1	0	0	1	2	1	1	0	0	Firmicutes	Clostridia	Clostridiales
528782	0	0	0	0	1	0	0	0	0	0	0	0	0	0	0	0	Firmicutes	Clostridia	Clostridiales	Ruminococcaceae
529192	0	0	0	0	0	1	0	0	0	0	0	0	0	1	0	1	Firmicutes	Clostridia	Clostridiales
531867	0	0	0	0	2	1	0	0	0	0	0	0	0	0	0	0	Firmicutes	Clostridia	Clostridiales	Ruminococcaceae
534874	6	0	7	17	0	2	1	0	24	5	0	54	24	9	2	0	Firmicutes	Clostridia	Clostridiales
534926	0	0	2	0	1	7	2	4	0	1	1	0	4	0	2	0	Firmicutes	Clostridia	Clostridiales	Lachnospiraceae	Anaerostipes
536584	0	0	0	0	0	0	0	0	1	0	0	0	0	0	0	0	Firmicutes	Clostridia	Clostridiales	Christensenellaceae
537886	0	0	0	0	1	0	0	0	0	0	0	0	0	0	0	0	Firmicutes	Clostridia	Clostridiales
538805	0	0	0	0	0	0	0	0	2	1	0	0	0	0	0	0	Firmicutes	Clostridia	Clostridiales	Ruminococcaceae
538947	0	0	0	0	0	1	0	0	0	0	0	0	0	0	1	0	Firmicutes	Clostridia	Clostridiales	Lachnospiraceae	Blautia
539688	0	0	1	0	0	0	0	0	0	0	0	0	0	0	0	0	Firmicutes	Clostridia	Clostridiales
541354	0	0	0	41	9	7	8	0	3	34	1	1	1	5	0	9	Firmicutes	Clostridia	Clostridiales
541602	0	0	0	0	0	0	0	0	0	0	0	1	0	0	0	0	Firmicutes	Clostridia	Clostridiales	Lachnospiraceae	Roseburia
542096	0	2	0	0	0	0	0	1	0	0	0	0	1	0	0	0	Firmicutes	Clostridia	Clostridiales	Lachnospiraceae
546876	0	0	0	0	0	0	0	0	0	0	4	0	0	0	0	0	Firmicutes	Clostridia	Clostridiales	Lachnospiraceae
547114	57	92	186	164	223	373	259	28	340	172	523	146	317	252	134	101	Firmicutes	Clostridia	Clostridiales	Ruminococcaceae
548032	0	4	2	1	1	9	3	3	1	1	1	0	0	4	4	1	Firmicutes	Clostridia	Clostridiales	Ruminococcaceae	Oscillospira
550807	0	0	3	0	0	2	0	0	0	0	1	1	1	4	0	1	Firmicutes	Clostridia	Clostridiales	Ruminococcaceae
552380	1	0	7	2	36	10	4	0	10	7	16	0	2	1	5	6	Firmicutes	Clostridia	Clostridiales
554055	3	14	43	7	13	19	77	2	84	10	21	9	15	10	9	8	Firmicutes	Clostridia	Clostridiales	Ruminococcaceae
554303	0	4	0	0	0	0	0	0	0	0	0	0	0	0	0	0	Firmicutes	Clostridia	Clostridiales	Ruminococcaceae
554372	0	0	0	0	0	0	0	0	0	0	0	1	0	0	0	0	Firmicutes	Clostridia	Clostridiales	Ruminococcaceae	Oscillospira
556835	22	8	0	0	6	0	0	0	0	0	0	6	59	1	48	0	Firmicutes	Clostridia	Clostridiales	Veillonellaceae	Phascolarctobacterium
558019	0	0	1	0	1	1	3	0	7	1	0	1	0	3	1	0	Firmicutes	Clostridia	Clostridiales
558420	0	0	0	0	0	0	0	0	0	0	0	0	0	1	0	0	Firmicutes	Clostridia	Clostridiales	Clostridiaceae	Clostridium
558444	0	16	0	0	0	0	0	0	0	0	0	0	0	0	0	1	Firmicutes	Clostridia	Clostridiales	Ruminococcaceae
558599	0	0	0	2	0	2	0	0	3	2	1	3	7	1	5	1	Firmicutes	Clostridia	Clostridiales	Ruminococcaceae
560906	0	0	3	0	7	19	4	1	0	1	0	3	6	0	6	8	Firmicutes	Clostridia	Clostridiales
562417	2	0	0	0	17	0	0	0	8	0	0	0	0	0	0	0	Firmicutes	Clostridia	Clostridiales
562599	0	0	1	0	5	0	0	0	0	0	0	0	0	0	0	1	Firmicutes	Clostridia	Clostridiales	Ruminococcaceae	Ruminococcus	flavefaciens
564320	0	0	0	0	1	0	0	0	1	3	2	2	0	0	0	0	Firmicutes	Clostridia	Clostridiales	Ruminococcaceae
564961	0	0	0	0	1	0	0	0	0	0	0	0	0	0	0	0	Firmicutes	Clostridia	Clostridiales	Lachnospiraceae
565288	0	0	0	3	0	3	11	0	0	2	4	2	0	0	2	1	Firmicutes	Clostridia	Clostridiales	Ruminococcaceae
565844	0	0	0	0	0	0	0	0	0	0	1	3	0	0	0	0	Firmicutes	Clostridia	Clostridiales
566022	0	0	0	0	0	0	0	0	3	0	0	1	0	1	0	1	Firmicutes	Clostridia	Clostridiales
566391	10	0	11	6	31	70	2	23	10	6	13	12	10	41	20	5	Firmicutes	Clostridia	Clostridiales
566899	20	0	6	17	35	174	112	60	18	6	275	15	214	3	107	246	Firmicutes	Clostridia	Clostridiales	Ruminococcaceae
568968	0	0	0	0	0	0	0	0	11	0	0	0	0	0	0	0	Firmicutes	Clostridia	Clostridiales
569826	0	0	1	0	0	0	1	0	1	0	2	3	1	4	1	0	Firmicutes	Clostridia	Clostridiales	Ruminococcaceae	Oscillospira
572751	0	0	2	0	0	0	0	0	0	0	0	0	0	0	0	0	Firmicutes	Clostridia	Clostridiales	Ruminococcaceae
575261	0	0	0	0	2	0	0	0	0	0	0	0	0	0	0	0	Firmicutes	Clostridia	Clostridiales	Lachnospiraceae
575687	0	0	0	0	2	0	0	0	0	0	0	0	0	0	0	0	Firmicutes	Clostridia	Clostridiales
576400	1	0	0	0	0	0	0	1	0	0	0	0	2	0	1	0	Firmicutes	Clostridia	Clostridiales
576712	2	0	1	1	5	8	2	1	3	1	0	1	6	1	0	3	Firmicutes	Clostridia	Clostridiales	Ruminococcaceae
576853	2	1	4	1	2	4	1	0	6	2	4	2	1	5	0	4	Firmicutes	Clostridia	Clostridiales
577316	1	0	1	0	21	0	2	0	0	0	0	4	0	0	0	2	Firmicutes	Clostridia	Clostridiales
577512	86	8	50	38	14	163	37	18	29	100	44	82	196	21	22	258	Firmicutes	Clostridia	Clostridiales
577562	6	0	15	13	9	16	11	1	16	5	8	13	4	12	12	15	Firmicutes	Clostridia	Clostridiales
578960	0	9	0	1	0	0	0	0	0	0	0	0	0	0	0	1	Firmicutes	Clostridia	Clostridiales	Lachnospiraceae
579244	0	0	0	0	1	0	0	0	1	0	0	0	0	0	0	0	Firmicutes	Clostridia	Clostridiales	Ruminococcaceae	Oscillospira
579278	0	0	0	0	0	0	0	0	0	1	0	0	0	0	0	0	Firmicutes	Clostridia	Clostridiales	Ruminococcaceae
579293	0	1	0	0	0	0	0	0	0	0	0	0	0	0	0	0	Firmicutes	Clostridia	Clostridiales	Ruminococcaceae
579541	0	0	0	0	0	0	0	0	0	0	0	0	0	0	1	0	Firmicutes	Clostridia	Clostridiales	Ruminococcaceae
579750	2	2	0	2	0	0	0	0	1	1	0	1	2	2	0	3	Firmicutes	Clostridia	Clostridiales
580121	32	11	27	117	83	80	21	14	408	56	192	129	252	82	76	31	Firmicutes	Clostridia	Clostridiales	Ruminococcaceae
580421	0	0	0	0	1	0	0	0	0	0	0	0	0	1	0	0	Firmicutes	Clostridia	Clostridiales	Veillonellaceae
580907	0	0	0	0	0	0	0	1	0	0	0	0	0	0	0	0	Firmicutes	Clostridia	Clostridiales	Ruminococcaceae
581265	0	0	0	0	2	0	0	0	3	0	1	0	2	0	1	0	Firmicutes	Clostridia	Clostridiales	Ruminococcaceae	Oscillospira
581933	0	1	0	0	0	1	0	1	0	0	0	0	0	0	0	1	Firmicutes	Clostridia	Clostridiales	Ruminococcaceae	Oscillospira
582652	0	1	0	16	0	0	0	16	9	22	1	0	0	1	0	1	Firmicutes	Clostridia	Clostridiales	Ruminococcaceae	Ruminococcus
583134	0	0	0	0	0	0	1	0	1	0	0	0	0	0	2	0	Firmicutes	Clostridia	Clostridiales	Ruminococcaceae
583572	0	0	0	0	0	5	2	0	1	0	1	0	1	0	0	0	Firmicutes	Clostridia	Clostridiales	Ruminococcaceae
583838	0	0	24	1	0	2	0	0	4	213	262	693	0	10	97	0	Firmicutes	Clostridia	Clostridiales
583974	0	0	0	0	0	0	0	0	2	0	0	0	0	0	0	0	Firmicutes	Clostridia	Clostridiales	Lachnospiraceae
584083	0	1	2	0	5	5	3	0	2	1	1	0	2	13	6	7	Firmicutes	Clostridia	Clostridiales
584107	0	0	2	0	3	1	0	1	1	2	1	1	2	1	10	1	Firmicutes	Clostridia	Clostridiales
584137	1	0	264	8	18	31	4	2	82	75	5	12	1	211	1	462	Firmicutes	Clostridia	Clostridiales	Lachnospiraceae
584263	0	0	0	0	0	0	0	0	0	0	0	0	0	1	0	0	Firmicutes	Clostridia	Clostridiales
585073	0	0	0	0	0	0	0	0	0	0	0	0	0	0	1	0	Firmicutes	Clostridia	Clostridiales	Ruminococcaceae	Oscillospira
585227	0	24	0	0	0	0	0	22	0	0	0	4	0	0	0	3	Firmicutes	Clostridia	Clostridiales	Ruminococcaceae	Oscillospira
585480	1	1	12	3	14	1	3	0	0	0	2	8	0	4	7	0	Firmicutes	Clostridia	Clostridiales	Lachnospiraceae	Anaerostipes
586453	0	0	4	0	0	0	0	0	0	1	0	0	0	0	0	0	Firmicutes	Clostridia	Clostridiales	Christensenellaceae
586517	0	0	0	0	0	0	1	0	0	0	0	0	1	0	0	0	Firmicutes	Clostridia	Clostridiales	Ruminococcaceae
586525	0	1	1	0	0	3	2	2	5	1	3	2	1	2	0	0	Firmicutes	Clostridia	Clostridiales	Ruminococcaceae
586980	0	0	1	0	0	0	0	0	1	11	5	23	0	0	2	0	Firmicutes	Clostridia	Clostridiales
590209	0	0	0	0	0	0	0	0	12	0	0	0	0	0	0	0	Firmicutes	Clostridia	Clostridiales
591405	28	0	86	1	8	24	6	7	12	6	0	8	42	116	19	19	Firmicutes	Clostridia	Clostridiales
592065	0	0	1	0	0	1	3	0	1	0	2	0	3	0	1	0	Firmicutes	Clostridia	Clostridiales	Ruminococcaceae
592156	0	0	0	0	2	0	0	0	0	0	0	0	0	0	0	0	Firmicutes	Clostridia	Clostridiales
592572	0	0	0	1	0	0	0	0	0	1	1	0	0	0	0	0	Firmicutes	Clostridia	Clostridiales	Lachnospiraceae
592649	0	0	12	4	1	1	1	0	3	0	8	2	3	0	0	0	Firmicutes	Clostridia	Clostridiales
593824	0	0	0	0	1	0	0	0	0	0	0	0	0	1	0	0	Firmicutes	Clostridia	Clostridiales	Ruminococcaceae
614318	0	0	0	0	10	0	0	0	0	0	0	0	0	0	0	0	Firmicutes	Clostridia	Clostridiales	Ruminococcaceae
615455	0	0	4	0	0	0	0	0	0	0	0	0	1	0	0	0	Firmicutes	Clostridia	Clostridiales	Ruminococcaceae
620319	75	0	164	100	72	84	48	17	79	111	44	61	149	247	85	44	Firmicutes	Clostridia	Clostridiales
621649	1	1	1	0	2	4	1	0	0	3	2	3	0	0	0	2	Firmicutes	Clostridia	Clostridiales
628218	45	61	6	24	13	7	18	67	7	31	5	18	8	4	4	22	Firmicutes	Clostridia	Clostridiales
629361	5	1	149	104	2	21	5	3	2	24	2	0	2	38	116	5	Firmicutes	Clostridia	Clostridiales
634449	0	0	1	1	0	0	0	0	0	0	1	0	1	0	0	0	Firmicutes	Clostridia	Clostridiales	Lachnospiraceae
640999	9	3	22	7	19	183	2	11	18	12	32	5	41	34	3	5	Firmicutes	Clostridia	Clostridiales
641783	0	1	0	0	0	0	0	0	0	0	0	0	0	0	0	0	Firmicutes	Clostridia	Clostridiales	Ruminococcaceae
644244	3	0	2	1	2	4	1	2	6	0	6	5	0	1	6	3	Firmicutes	Clostridia	Clostridiales	Christensenellaceae
646499	0	0	1	2	1	0	0	0	1	0	0	0	4	2	1	0	Firmicutes	Clostridia	Clostridiales
647215	0	0	137	39	125	23	33	4	69	67	143	78	0	37	2	64	Firmicutes	Clostridia	Clostridiales	Ruminococcaceae	Oscillospira
652823	0	1	0	0	0	0	1	0	1	0	0	0	0	0	0	0	Firmicutes	Clostridia	Clostridiales	Ruminococcaceae
660214	0	0	0	0	0	1	0	0	0	0	0	5	0	1	0	0	Firmicutes	Clostridia	Clostridiales	Lachnospiraceae	Coprococcus
661055	8	47	78	31	4	5	25	1	249	18	242	16	6	1	2	30	Firmicutes	Clostridia	Clostridiales
662917	0	0	0	0	0	0	1	0	1	1	1	0	0	0	0	0	Firmicutes	Clostridia	Clostridiales	Ruminococcaceae
674324	0	0	2	0	0	0	2	0	8	0	4	0	0	0	0	0	Firmicutes	Clostridia	Clostridiales	Ruminococcaceae
688800	0	3	0	0	0	0	0	0	0	0	0	0	0	0	0	0	Firmicutes	Clostridia	Clostridiales	Ruminococcaceae
694337	0	0	0	0	1	0	0	0	0	0	0	0	0	0	1	0	Firmicutes	Clostridia	Clostridiales	Ruminococcaceae
701221	0	0	0	1	2	0	0	0	0	1	1	29	0	0	0	0	Firmicutes	Clostridia	Clostridiales	Lachnospiraceae	Roseburia
720093	0	0	0	0	7	0	0	0	0	0	0	0	0	4	0	0	Firmicutes	Clostridia	Clostridiales	Ruminococcaceae
727945	0	0	0	0	0	0	0	0	0	1	0	0	0	0	0	0	Firmicutes	Clostridia	Clostridiales	Eubacteriaceae	Anaerofustis
728069	0	0	0	0	0	1	0	0	0	0	0	0	0	0	0	0	Firmicutes	Clostridia	Clostridiales	Lachnospiraceae	Marvinbryantia	formatexigens
743923	0	0	0	0	0	0	0	0	1	0	0	0	1	0	0	0	Firmicutes	Clostridia	Clostridiales
758482	5	24	4	6	2	8	2	4	2	6	2	23	1	11	0	1	Firmicutes	Clostridia	Clostridiales	Ruminococcaceae
759751	1	0	4	1	5	3	2	7	8	13	20	12	13	42	2	2	Firmicutes	Clostridia	Clostridiales	Lachnospiraceae
766113	1	0	0	2	3	0	1	7	2	1	5	2	2	6	2	1	Firmicutes	Clostridia	Clostridiales	Ruminococcaceae
769075	2	0	4	2	4	0	22	1	10	2	3	2	9	9	0	1	Firmicutes	Clostridia	Clostridiales
772972	29	0	2	1	1	1	35	1	50	3	9	51	107	18	0	1	Firmicutes	Clostridia	Clostridiales
776708	0	0	0	0	0	0	0	0	0	9	16	5	0	0	0	0	Firmicutes	Clostridia	Clostridiales	Ruminococcaceae
783291	0	0	0	0	0	0	0	0	0	0	0	0	0	5	0	0	Firmicutes	Clostridia	Clostridiales	Ruminococcaceae
784040	1	0	0	0	0	0	0	0	0	0	0	0	0	1	0	0	Firmicutes	Clostridia	Clostridiales
784184	0	0	0	0	1	1	0	0	0	0	0	0	0	1	0	0	Firmicutes	Clostridia	Clostridiales	Ruminococcaceae
791522	0	0	0	0	0	0	0	0	0	0	0	0	0	0	14	1	Firmicutes	Clostridia	Clostridiales	Lachnospiraceae
798164	0	0	0	1	0	0	0	0	0	0	0	0	1	0	0	2	Firmicutes	Clostridia	Clostridiales
799034	0	0	0	0	0	0	0	0	0	1	0	1	0	0	0	0	Firmicutes	Clostridia	Clostridiales
803010	0	0	14	9	6	162	38	1	5	5	15	41	9	0	3	81	Firmicutes	Clostridia	Clostridiales	Ruminococcaceae
805672	0	1	1	0	0	1	0	0	0	0	0	0	0	0	0	0	Firmicutes	Clostridia	Clostridiales	Ruminococcaceae	Oscillospira
808609	0	0	0	1	1	0	0	0	4	0	2	0	0	0	5	0	Firmicutes	Clostridia	Clostridiales	Ruminococcaceae	Ruminococcus
813654	0	0	0	0	0	0	0	0	2	0	0	0	0	0	208	0	Firmicutes	Clostridia	Clostridiales
817995	0	0	0	0	0	0	0	0	0	0	0	0	1	0	0	0	Firmicutes	Clostridia	Clostridiales	Ruminococcaceae
819181	0	0	0	0	0	0	0	0	0	0	0	0	0	1	0	0	Firmicutes	Clostridia	Clostridiales	Ruminococcaceae
819267	0	0	0	0	0	0	1	0	0	0	0	0	0	0	1	0	Firmicutes	Clostridia	Clostridiales	Ruminococcaceae
825939	0	0	16	0	0	2	5	6	0	4	3	0	6	2	0	0	Firmicutes	Clostridia	Clostridiales
826624	0	4	0	0	0	0	0	0	0	0	1	0	0	0	1	0	Firmicutes	Clostridia	Clostridiales
827522	0	0	0	0	0	0	1	0	1	0	0	0	0	0	0	0	Firmicutes	Clostridia	Clostridiales
827702	0	0	0	0	1	0	0	0	0	0	0	0	0	0	0	0	Firmicutes	Clostridia	Clostridiales
830189	0	4	5	0	0	24	0	0	0	0	0	0	0	0	5	0	Firmicutes	Clostridia	Clostridiales
831922	0	0	0	0	4	0	0	0	0	0	0	0	0	2	0	0	Firmicutes	Clostridia	Clostridiales
833458	0	0	0	0	0	3	0	0	0	0	0	0	1	0	0	0	Firmicutes	Clostridia	Clostridiales
837859	1	0	0	0	0	0	0	2	2	1	6	2	3	5	1	1	Firmicutes	Clostridia	Clostridiales	Ruminococcaceae
838281	1	0	0	0	0	0	0	0	5	4	0	0	0	0	0	0	Firmicutes	Clostridia	Clostridiales
844006	5	7	0	2	5	0	9	3	10	2	7	10	6	9	5	1	Firmicutes	Clostridia	Clostridiales	Ruminococcaceae
845291	0	0	0	0	0	3	0	9	0	0	0	0	1	5	0	0	Firmicutes	Clostridia	Clostridiales
845444	0	0	0	0	0	0	0	5	0	0	0	0	0	0	0	0	Firmicutes	Clostridia	Clostridiales	Ruminococcaceae
847728	0	0	0	0	0	0	0	4	2	6	0	0	0	0	0	0	Firmicutes	Clostridia	Clostridiales	Ruminococcaceae	Ruminococcus
847934	0	0	1	0	0	0	0	0	0	0	0	0	0	1	0	0	Firmicutes	Clostridia	Clostridiales	Ruminococcaceae
850841	5	0	0	39	0	0	0	1	3	3	0	2	11	4	0	16	Firmicutes	Clostridia	Clostridiales	Ruminococcaceae
854151	0	0	0	1	0	0	0	0	0	0	0	0	0	0	0	0	Firmicutes	Clostridia	Clostridiales
863612	7	0	6	31	21	11	11	3	5	6	3	2	70	19	8	7	Firmicutes	Clostridia	Clostridiales
887025	1	0	1	0	0	0	1	0	0	0	0	0	0	0	0	0	Firmicutes	Clostridia	Clostridiales	Ruminococcaceae
976470	0	0	0	0	0	0	0	0	0	0	0	1	0	1	0	0	Firmicutes	Clostridia	Clostridiales
985239	1	0	0	0	0	1	0	0	0	0	0	0	3	0	0	1	Firmicutes	Clostridia	Clostridiales	Lachnospiraceae	[Ruminococcus]	gnavus
1026524	1	0	0	0	0	0	1	0	0	0	0	0	0	0	0	0	Firmicutes	Clostridia	Clostridiales	Ruminococcaceae	Oscillospira
1040889	0	0	0	0	0	0	2	0	0	0	0	0	2	0	0	0	Firmicutes	Clostridia	Clostridiales
1043378	0	0	1	1	1	4	4	1	10	1	8	1	2	0	0	3	Firmicutes	Clostridia	Clostridiales	Ruminococcaceae
1076818	0	0	0	0	0	0	2	0	0	0	0	0	0	1	0	0	Firmicutes	Clostridia	Clostridiales	Lachnospiraceae
1094991	0	1	0	0	1	1	1	0	0	0	0	1	1	1	0	0	Firmicutes	Clostridia	Clostridiales	Ruminococcaceae
1105343	0	0	0	0	0	0	0	3	1	0	5	2	52	4	0	7	Firmicutes	Clostridia	Clostridiales	Clostridiaceae	Clostridium
1105454	1	0	0	21	0	0	0	0	5	0	0	1	0	2	0	0	Firmicutes	Clostridia	Clostridiales	Ruminococcaceae
1105552	0	0	0	0	1	0	0	0	0	0	0	0	0	0	0	0	Firmicutes	Clostridia	Clostridiales	Lachnospiraceae	Dorea
1105668	0	0	1	1	0	0	1	0	8	3	11	3	6	0	2	0	Firmicutes	Clostridia	Clostridiales	Ruminococcaceae
1105687	0	1	15	16	147	15	20	17	24	17	60	46	2	34	0	14	Firmicutes	Clostridia	Clostridiales	Ruminococcaceae	Oscillospira
1106290	1	0	1	1	1	0	2	3	1	0	0	0	0	1	0	1	Firmicutes	Clostridia	Clostridiales
1106861	0	0	0	0	0	0	0	0	0	0	0	12	0	0	0	0	Firmicutes	Clostridia	Clostridiales
1107057	2	0	1	2	9	1	4	0	5	2	17	4	0	1	20	0	Firmicutes	Clostridia	Clostridiales	Lachnospiraceae	Coprococcus
1107473	0	0	0	0	1	0	1	0	0	0	1	0	0	0	0	1	Firmicutes	Clostridia	Clostridiales	Ruminococcaceae
1110135	0	0	23	1	3	10	0	0	12	7	1	2	0	14	1	124	Firmicutes	Clostridia	Clostridiales	Lachnospiraceae
1110312	34	4	161	59	66	348	57	28	236	139	72	43	138	181	75	148	Firmicutes	Clostridia	Clostridiales
1110378	1	12	3	14	16	10	77	93	8	13	2	4	61	21	11	2	Firmicutes	Clostridia	Clostridiales	Ruminococcaceae	Oscillospira
1110988	0	0	0	0	0	0	0	0	0	1	1	1	0	0	0	0	Firmicutes	Clostridia	Clostridiales	Ruminococcaceae	Ruminococcus	flavefaciens
1111191	0	0	0	0	0	0	0	0	0	0	1	0	0	0	0	0	Firmicutes	Clostridia	Clostridiales	Lachnospiraceae	[Ruminococcus]	gnavus
1111350	1	0	0	0	2	1	0	0	2	0	9	0	0	1	0	2	Firmicutes	Clostridia	Clostridiales	Ruminococcaceae
1112121	30	72	15	47	9	13	27	41	16	40	4	32	4	49	18	28	Firmicutes	Clostridia	Clostridiales
1112614	0	0	2	0	1	0	1	2	4	10	7	6	1	19	0	2	Firmicutes	Clostridia	Clostridiales	Ruminococcaceae
1112762	0	0	7	0	92	10	0	0	3	12	3	7	0	3	0	3	Firmicutes	Clostridia	Clostridiales	Ruminococcaceae	Oscillospira
1517774	8	0	7	0	0	1	0	0	2	0	0	25	0	0	0	0	Firmicutes	Clostridia	Clostridiales
1579255	0	0	0	1	0	0	0	0	1	0	0	0	0	0	0	0	Firmicutes	Clostridia	Clostridiales	Ruminococcaceae
1691506	0	0	0	0	0	0	0	0	0	0	1	0	0	0	0	0	Firmicutes	Clostridia	Clostridiales	Ruminococcaceae
1727150	0	0	0	0	0	0	1	0	0	0	0	0	0	1	0	0	Firmicutes	Clostridia	Clostridiales	Eubacteriaceae	Anaerofustis
1737536	0	44	18	0	0	0	14	1	12	5	0	10	44	17	4	89	Firmicutes	Clostridia	Clostridiales	Ruminococcaceae	Oscillospira
1742070	0	0	0	0	0	0	0	0	0	0	0	0	0	1	0	1	Firmicutes	Clostridia	Clostridiales	Lachnospiraceae
1857626	5	0	10	0	2	0	0	0	1	0	0	1	0	11	0	2	Firmicutes	Clostridia	Clostridiales
2066056	0	0	0	0	0	0	1	0	1	0	0	1	0	0	0	0	Firmicutes	Clostridia	Clostridiales	Ruminococcaceae
2201955	0	0	2	0	0	0	0	0	0	0	0	0	0	0	0	0	Firmicutes	Clostridia	Clostridiales	Clostridiaceae
2203165	1	0	0	0	0	0	0	0	0	0	0	0	0	0	0	0	Firmicutes	Clostridia	Clostridiales	Ruminococcaceae	Oscillospira
2216519	0	0	0	0	0	0	0	1	1	0	0	0	0	1	0	0	Firmicutes	Clostridia	Clostridiales
2256425	1	0	0	0	5	1	3	0	4	0	0	0	0	0	1	0	Firmicutes	Clostridia	Clostridiales	Christensenellaceae
2318202	0	0	0	0	0	0	0	0	0	0	0	0	0	0	0	1	Firmicutes	Clostridia	Clostridiales	Ruminococcaceae	Oscillospira
2700687	0	0	0	0	0	0	0	0	0	0	0	0	0	0	0	1	Firmicutes	Clostridia	Clostridiales
2792266	0	0	0	0	0	0	0	0	0	1	1	0	0	0	0	0	Firmicutes	Clostridia	Clostridiales	Ruminococcaceae	Oscillospira
2797565	4	0	2	2	2	0	3	6	5	8	7	1	5	7	2	6	Firmicutes	Clostridia	Clostridiales	[Mogibacteriaceae]
3060611	0	0	0	0	0	0	0	0	0	4	0	0	0	0	0	0	Firmicutes	Clostridia	Clostridiales
3138798	0	13	6	0	0	4	0	5	0	0	0	28	0	1	0	0	Firmicutes	Clostridia	Clostridiales	Veillonellaceae	Phascolarctobacterium
3176547	0	0	11	0	0	0	1	0	0	0	0	0	0	0	0	0	Firmicutes	Clostridia	Clostridiales
3412718	0	0	0	0	0	0	0	0	0	1	1	1	0	0	0	0	Firmicutes	Clostridia	Clostridiales	Ruminococcaceae
3768971	0	6	0	0	0	0	0	0	0	0	0	0	0	0	0	0	Firmicutes	Clostridia	Clostridiales	Peptococcaceae
3931537	0	0	0	0	0	0	0	0	0	0	3	0	0	0	0	0	Firmicutes	Clostridia	Clostridiales	Clostridiaceae	Clostridium
4056429	0	0	0	0	0	0	0	0	0	0	0	0	2	0	0	0	Firmicutes	Clostridia	Clostridiales	Ruminococcaceae
4267520	0	0	0	0	0	0	1	0	0	0	0	0	0	0	0	0	Firmicutes	Clostridia	Clostridiales	Ruminococcaceae
4296216	0	0	0	0	0	0	1	0	0	2	0	0	0	0	0	0	Firmicutes	Clostridia	Clostridiales	Ruminococcaceae	Ruminococcus
4296496	0	0	6	0	0	9	6	3	2	7	1	4	0	0	3	0	Firmicutes	Clostridia	Clostridiales
4296701	0	1	1	0	0	0	15	2	25	2	126	3	3	0	1	0	Firmicutes	Clostridia	Clostridiales	Ruminococcaceae	Oscillospira
4303724	0	0	0	0	0	1	4	2	5	2	1	3	0	6	0	0	Firmicutes	Clostridia	Clostridiales	Ruminococcaceae
4303850	0	0	1	0	1	0	0	0	0	0	0	0	2	0	0	0	Firmicutes	Clostridia	Clostridiales	Ruminococcaceae
4306036	0	0	0	0	0	0	0	0	0	0	1	0	0	0	0	0	Firmicutes	Clostridia	Clostridiales
4306729	0	0	0	0	2	5	1	1	5	0	3	3	0	0	0	0	Firmicutes	Clostridia	Clostridiales	Ruminococcaceae
4311620	0	0	0	0	0	1	0	0	0	1	2	1	0	2	0	0	Firmicutes	Clostridia	Clostridiales	EtOH8
4318552	0	0	0	0	0	0	0	24	0	0	0	0	0	1	0	0	Firmicutes	Clostridia	Clostridiales
4322275	2	0	4	6	0	43	0	20	8	4	18	52	0	80	4	0	Firmicutes	Clostridia	Clostridiales
4326866	0	0	0	1	0	1	0	0	1	0	0	0	1	0	0	0	Firmicutes	Clostridia	Clostridiales	Ruminococcaceae
4326869	0	2	0	0	0	0	0	0	0	0	2	0	0	3	0	0	Firmicutes	Clostridia	Clostridiales	Ruminococcaceae	Ruminococcus
4327881	0	0	0	4	0	4	0	0	0	0	0	1	0	0	0	0	Firmicutes	Clostridia	Clostridiales
4328241	0	0	0	0	0	0	0	0	0	0	0	0	0	0	1	0	Firmicutes	Clostridia	Clostridiales	Veillonellaceae	Phascolarctobacterium
4338161	0	71	0	0	0	7	0	0	5	1	5	0	0	0	6	6	Firmicutes	Clostridia	Clostridiales
4338349	0	0	1	0	0	0	0	0	0	0	0	0	0	2	0	1	Firmicutes	Clostridia	Clostridiales	Lachnospiraceae
4341886	0	0	0	0	0	0	0	1	0	0	2	0	0	0	0	1	Firmicutes	Clostridia	Clostridiales	Ruminococcaceae
4343528	0	0	0	0	0	0	0	2	0	0	0	0	1	0	0	0	Firmicutes	Clostridia	Clostridiales	Ruminococcaceae	Oscillospira
4355739	12	0	0	0	26	0	0	0	2	1	0	0	1	0	4	0	Firmicutes	Clostridia	Clostridiales
4359831	0	0	1	0	0	1	0	0	0	0	0	0	1	0	0	0	Firmicutes	Clostridia	Clostridiales
4359834	0	0	0	1	0	0	1	0	0	0	0	0	0	0	0	0	Firmicutes	Clostridia	Clostridiales
4362724	0	0	0	0	0	0	0	0	0	0	0	0	0	0	0	1	Firmicutes	Clostridia	Clostridiales	Ruminococcaceae	Oscillospira
4363614	0	0	0	0	1	0	0	0	0	0	0	0	0	0	0	0	Firmicutes	Clostridia	Clostridiales	Ruminococcaceae
4364747	0	0	0	0	0	0	1	0	0	1	0	2	0	1	0	0	Firmicutes	Clostridia	Clostridiales	Clostridiaceae
4366525	0	0	0	0	1	0	0	0	0	0	0	0	0	0	0	0	Firmicutes	Clostridia	Clostridiales	Lachnospiraceae	Dorea
4368795	0	0	1	0	0	1	1	0	0	0	0	0	0	2	0	1	Firmicutes	Clostridia	Clostridiales	Ruminococcaceae
4375017	0	0	0	1	0	0	0	0	0	0	0	0	0	0	0	0	Firmicutes	Clostridia	Clostridiales
4377150	1	0	2	0	0	0	0	0	0	16	0	0	0	0	1	7	Firmicutes	Clostridia	Clostridiales
4385967	0	0	0	0	0	0	0	0	0	0	0	0	0	2	0	0	Firmicutes	Clostridia	Clostridiales	Ruminococcaceae
4398588	0	0	0	1	2	0	0	0	2	5	10	0	1	10	0	1	Firmicutes	Clostridia	Clostridiales	Ruminococcaceae
4402042	79	2	24	133	36	433	90	2	50	6	106	213	12	233	708	10	Firmicutes	Clostridia	Clostridiales
4410097	0	0	2	2	2	2	4	0	5	1	5	2	0	8	0	0	Firmicutes	Clostridia	Clostridiales	Christensenellaceae
4417539	25	0	0	6	1	100	46	314	29	119	40	326	37	59	27	66	Firmicutes	Clostridia	Clostridiales	Ruminococcaceae	Ruminococcus
4424113	0	0	0	1	0	0	1	0	0	1	0	0	0	0	0	0	Firmicutes	Clostridia	Clostridiales
4434203	0	1	0	0	0	9	0	0	0	0	0	0	4	0	0	1	Firmicutes	Clostridia	Clostridiales	Ruminococcaceae	Oscillospira
4439489	0	1	0	0	0	0	0	0	0	0	0	1	0	0	0	0	Firmicutes	Clostridia	Clostridiales	Ruminococcaceae
4453903	2	0	171	5	0	0	2	68	0	2	42	23	0	1	0	1	Firmicutes	Clostridia	Clostridiales
4460109	66	121	170	112	39	94	85	130	25	12	11	96	119	117	76	138	Firmicutes	Clostridia	Clostridiales
4480176	0	0	0	0	0	0	0	0	0	0	0	0	0	0	1	0	Firmicutes	Clostridia	Clostridiales
1034960	0	0	0	0	0	0	0	0	1	0	1	0	0	0	0	0	Actinobacteria	Coriobacteriia	Coriobacteriales	Coriobacteriaceae
331350	0	0	0	0	0	0	1	0	4	0	0	0	3	0	0	0	TM7	TM7-3	CW040	F16
249391	0	0	0	0	0	0	0	1	0	0	0	0	0	0	0	0	Bacteroidetes	Cytophagia	Cytophagales	Cytophagaceae	Adhaeribacter
521536	0	0	0	0	0	0	0	0	0	0	0	0	0	2	0	0	Bacteroidetes	Cytophagia	Cytophagales	Cyclobacteriaceae
809485	0	0	0	0	0	0	1	1	0	0	0	0	0	0	0	0	Bacteroidetes	Cytophagia	Cytophagales	Cytophagaceae
1108632	0	0	0	0	0	2	1	1	0	0	0	0	0	0	0	0	Bacteroidetes	Cytophagia	Cytophagales	Cytophagaceae
295094	0	19	0	0	0	0	0	0	0	0	0	0	0	0	241	0	Proteobacteria	Deltaproteobacteria	Desulfovibrionales	Desulfovibrionaceae
359872	0	0	0	0	0	0	0	0	1	0	0	0	0	0	0	0	Proteobacteria	Deltaproteobacteria	Desulfovibrionales	Desulfovibrionaceae	Bilophila
361170	0	0	0	0	0	0	0	0	1	0	0	0	0	2	0	1	Proteobacteria	Deltaproteobacteria	Desulfovibrionales	Desulfovibrionaceae	Bilophila
730437	0	1	0	0	0	0	0	0	0	0	0	0	0	0	0	2	Proteobacteria	Deltaproteobacteria	Desulfovibrionales	Desulfovibrionaceae	Bilophila
4442046	0	0	0	0	0	2	0	0	0	0	0	0	0	0	0	0	Acidobacteria	iii1-8	DS-18
114510	0	0	0	0	0	0	0	0	1	0	6	0	0	0	0	0	Proteobacteria	Gammaproteobacteria	Enterobacteriales	Enterobacteriaceae	Escherichia	coli
173654	0	0	0	0	0	0	0	0	1	1	6	0	0	0	0	0	Proteobacteria	Gammaproteobacteria	Enterobacteriales	Enterobacteriaceae
231787	0	0	0	0	0	0	0	0	1	0	1	0	0	0	0	0	Proteobacteria	Gammaproteobacteria	Enterobacteriales	Enterobacteriaceae
289709	0	0	0	0	0	0	0	0	1	0	1	0	0	0	0	0	Proteobacteria	Gammaproteobacteria	Enterobacteriales	Enterobacteriaceae
292289	0	0	0	0	0	0	0	0	1	0	9	0	0	0	0	0	Proteobacteria	Gammaproteobacteria	Enterobacteriales	Enterobacteriaceae
295053	0	0	0	0	0	0	0	0	2	0	3	0	0	0	0	0	Proteobacteria	Gammaproteobacteria	Enterobacteriales	Enterobacteriaceae
299267	0	0	0	0	0	0	0	0	3	0	2	0	0	0	0	0	Proteobacteria	Gammaproteobacteria	Enterobacteriales	Enterobacteriaceae
301149	0	0	0	0	0	0	0	0	1	0	2	0	0	0	0	0	Proteobacteria	Gammaproteobacteria	Enterobacteriales	Enterobacteriaceae
304641	0	0	0	0	0	0	0	0	0	0	5	0	0	0	0	0	Proteobacteria	Gammaproteobacteria	Enterobacteriales	Enterobacteriaceae
345362	0	0	0	0	0	0	0	0	0	0	7	0	0	0	0	0	Proteobacteria	Gammaproteobacteria	Enterobacteriales	Enterobacteriaceae
559204	0	0	0	1	0	1	0	0	0	0	0	0	0	1	0	0	Proteobacteria	Gammaproteobacteria	Enterobacteriales	Enterobacteriaceae
566243	0	0	0	0	0	0	0	0	1	0	9	0	0	0	0	0	Proteobacteria	Gammaproteobacteria	Enterobacteriales	Enterobacteriaceae
581782	0	0	0	0	0	0	0	0	1	0	3	0	0	0	0	0	Proteobacteria	Gammaproteobacteria	Enterobacteriales	Enterobacteriaceae
588216	0	0	0	1	0	0	0	0	1	0	34	0	0	0	0	0	Proteobacteria	Gammaproteobacteria	Enterobacteriales	Enterobacteriaceae
744023	0	0	0	0	0	0	0	0	0	0	3	0	0	0	0	0	Proteobacteria	Gammaproteobacteria	Enterobacteriales	Enterobacteriaceae
782953	6	0	1	8	7	11	44	3	952	49	5640	3	0	1	0	0	Proteobacteria	Gammaproteobacteria	Enterobacteriales	Enterobacteriaceae
797229	0	0	0	0	0	1	3	0	39	1	194	0	0	0	0	0	Proteobacteria	Gammaproteobacteria	Enterobacteriales	Enterobacteriaceae
1104638	0	0	0	0	0	0	1	0	0	1	8	0	0	0	0	0	Proteobacteria	Gammaproteobacteria	Enterobacteriales	Enterobacteriaceae
1111294	0	0	0	0	0	1	1	0	19	0	162	2	0	0	0	0	Proteobacteria	Gammaproteobacteria	Enterobacteriales	Enterobacteriaceae
2689396	0	0	0	0	0	0	0	0	0	0	11	0	0	0	0	0	Proteobacteria	Gammaproteobacteria	Enterobacteriales	Enterobacteriaceae
3531225	0	0	0	0	0	0	1	0	6	0	18	0	0	0	0	0	Proteobacteria	Gammaproteobacteria	Enterobacteriales	Enterobacteriaceae
3781237	0	0	0	0	0	0	0	0	0	0	2	0	0	0	0	0	Proteobacteria	Gammaproteobacteria	Enterobacteriales	Enterobacteriaceae
3829957	0	0	0	0	0	0	0	0	0	1	4	0	0	1	0	0	Proteobacteria	Gammaproteobacteria	Enterobacteriales	Enterobacteriaceae
3867172	0	0	0	0	0	0	0	0	0	0	2	0	0	0	0	0	Proteobacteria	Gammaproteobacteria	Enterobacteriales	Enterobacteriaceae
4111715	0	0	0	0	0	0	0	0	3	0	8	0	0	0	0	0	Proteobacteria	Gammaproteobacteria	Enterobacteriales	Enterobacteriaceae
4333897	0	0	0	0	0	0	0	0	5	0	21	0	0	0	0	0	Proteobacteria	Gammaproteobacteria	Enterobacteriales	Enterobacteriaceae
4375000	0	0	0	0	0	0	0	0	2	0	6	0	0	0	0	0	Proteobacteria	Gammaproteobacteria	Enterobacteriales	Enterobacteriaceae
299295	0	1	0	0	0	0	0	0	0	0	0	1	0	0	0	0	Firmicutes	Erysipelotrichi	Erysipelotrichales	Erysipelotrichaceae	Coprobacillus
367215	0	4	2	0	0	0	0	1	4	0	0	0	0	0	0	0	Firmicutes	Erysipelotrichi	Erysipelotrichales	Erysipelotrichaceae	Holdemania
525159	0	0	0	0	1	0	0	0	0	0	0	0	0	1	0	0	Firmicutes	Erysipelotrichi	Erysipelotrichales	Erysipelotrichaceae
4453550	0	0	0	0	0	0	0	0	0	0	7	0	0	0	0	0	Firmicutes	Erysipelotrichi	Erysipelotrichales	Erysipelotrichaceae	RFN20
108084	0	0	0	0	0	0	0	0	0	0	0	0	0	2	0	0	Bacteroidetes	Flavobacteriia	Flavobacteriales	Flavobacteriaceae	Gelidibacter
362502	0	0	0	0	0	0	0	0	0	0	0	0	1	3	0	0	Bacteroidetes	Flavobacteriia	Flavobacteriales	Flavobacteriaceae
519367	0	0	0	0	9	0	0	0	1	0	0	16	0	68	0	0	Bacteroidetes	Flavobacteriia	Flavobacteriales	Flavobacteriaceae
531335	0	0	0	0	5	0	0	0	0	0	0	3	0	17	0	0	Bacteroidetes	Flavobacteriia	Flavobacteriales	Flavobacteriaceae
866255	0	0	0	0	1	0	0	0	0	0	0	0	0	10	0	0	Bacteroidetes	Flavobacteriia	Flavobacteriales	Flavobacteriaceae
550219	0	0	0	0	0	1	0	1	0	0	0	0	0	0	0	0	Acidobacteria	Acidobacteria-6	iii1-15
809354	0	0	0	0	0	0	2	0	0	0	0	0	0	0	0	0	Acidobacteria	Acidobacteria-6	iii1-15	mb2424
4442074	0	0	0	0	0	0	2	1	0	0	0	0	0	0	0	0	Acidobacteria	Acidobacteria-6	iii1-15
517565	0	0	0	0	1	0	0	0	0	0	0	0	0	0	0	0	Firmicutes	Bacilli	Lactobacillales	Aerococcaceae	Facklamia
820945	0	0	0	0	1	0	0	0	0	0	0	0	0	0	0	0	Firmicutes	Bacilli	Lactobacillales	Aerococcaceae
1082294	0	0	0	0	1	0	0	0	0	0	1	0	0	0	1	0	Firmicutes	Bacilli	Lactobacillales	Streptococcaceae	Streptococcus
1505939	0	0	0	0	1	0	0	0	0	0	0	0	0	1	0	0	Firmicutes	Bacilli	Lactobacillales	Carnobacteriaceae	Trichococcus
104130	0	0	0	0	3	0	0	0	0	0	0	0	0	1	0	0	Euryarchaeota	Methanobacteria	Methanobacteriales	Methanobacteriaceae	Methanobrevibacter
152450	0	0	0	0	0	0	0	0	0	0	0	1	0	0	0	0	Euryarchaeota	Methanobacteria	Methanobacteriales	Methanobacteriaceae	Methanobrevibacter
153168	0	0	0	0	1	0	0	0	0	0	0	0	0	0	0	0	Euryarchaeota	Methanobacteria	Methanobacteriales	Methanobacteriaceae	Methanobrevibacter
849440	0	0	0	0	0	0	0	0	0	0	0	1	0	0	0	0	Euryarchaeota	Methanobacteria	Methanobacteriales	Methanobacteriaceae	Methanobrevibacter
242612	0	0	0	0	0	0	3	0	0	0	0	0	0	0	0	0	Proteobacteria	Betaproteobacteria	MND1
813885	0	0	0	0	0	1	1	0	0	0	0	0	0	0	0	0	Proteobacteria	Betaproteobacteria	MND1
221349	0	0	0	0	0	0	1	0	0	0	0	0	0	0	0	0	Gemmatimonadetes	Gemmatimonadetes	N1423WL
173004	0	0	0	0	0	1	1	0	0	0	0	0	0	0	0	0	Nitrospirae	Nitrospira	Nitrospirales	Nitrospiraceae	Nitrospira
183441	0	0	0	0	0	1	0	0	0	0	0	0	0	0	0	0	Nitrospirae	Nitrospira	Nitrospirales	Nitrospiraceae
4317001	0	0	0	0	2	0	0	0	0	0	0	0	0	0	0	0	Planctomycetes	Planctomycetia	Pirellulales	Pirellulaceae
106985	0	0	0	1	0	1	0	0	0	0	0	0	0	0	0	0	Proteobacteria	Gammaproteobacteria	Pseudomonadales	Pseudomonadaceae	Pseudomonas
143131	0	0	5	0	0	0	0	0	0	0	0	0	0	0	0	0	Proteobacteria	Gammaproteobacteria	Pseudomonadales	Moraxellaceae
277094	0	0	0	1	0	0	0	0	0	0	0	0	0	0	0	0	Proteobacteria	Gammaproteobacteria	Pseudomonadales	Pseudomonadaceae	Pseudomonas
295031	0	0	0	1	0	0	0	0	0	0	0	1	0	0	0	0	Proteobacteria	Gammaproteobacteria	Pseudomonadales	Pseudomonadaceae	Pseudomonas	fragi
321584	0	0	0	0	0	0	0	0	0	0	0	1	0	0	0	0	Proteobacteria	Gammaproteobacteria	Pseudomonadales	Moraxellaceae	Acinetobacter
398604	0	0	1	0	0	0	0	0	0	0	0	0	0	0	0	0	Proteobacteria	Gammaproteobacteria	Pseudomonadales	Pseudomonadaceae	Pseudomonas	veronii
541859	0	0	22	4	1	1	0	0	0	0	0	0	0	0	0	0	Proteobacteria	Gammaproteobacteria	Pseudomonadales	Pseudomonadaceae	Pseudomonas
560886	0	0	1	2	0	6	0	1	0	0	0	0	1	0	0	0	Proteobacteria	Gammaproteobacteria	Pseudomonadales	Pseudomonadaceae	Pseudomonas
574102	0	0	0	0	0	0	0	0	0	2	0	0	0	0	0	0	Proteobacteria	Gammaproteobacteria	Pseudomonadales	Moraxellaceae	Enhydrobacter
633252	0	0	10	7	0	7	0	0	0	1	0	0	1	0	1	0	Proteobacteria	Gammaproteobacteria	Pseudomonadales	Pseudomonadaceae	Pseudomonas
646549	0	0	0	2	0	0	0	0	0	0	0	0	0	0	0	0	Proteobacteria	Gammaproteobacteria	Pseudomonadales	Pseudomonadaceae	Pseudomonas
780555	0	0	1	2	0	0	0	0	0	0	0	0	0	0	0	0	Proteobacteria	Gammaproteobacteria	Pseudomonadales	Pseudomonadaceae	Pseudomonas
961783	0	0	0	0	0	1	0	0	0	0	0	0	0	0	0	0	Proteobacteria	Gammaproteobacteria	Pseudomonadales	Pseudomonadaceae	Pseudomonas
548079	0	0	0	0	0	0	1	0	0	0	0	0	0	0	0	0	Acidobacteria	[Chloracidobacteria]	RB41
1107346	0	0	0	0	0	1	2	0	0	0	0	0	0	0	0	0	Acidobacteria	[Chloracidobacteria]	RB41
2406106	0	0	0	0	0	1	1	0	0	0	0	0	0	0	0	0	Acidobacteria	[Chloracidobacteria]	RB41
211720	0	1	0	0	0	0	0	0	0	0	0	0	0	0	0	0	Proteobacteria	Alphaproteobacteria	RF32
292910	2	0	1	1	0	0	0	0	1	0	0	3	0	14	13	0	Proteobacteria	Alphaproteobacteria	RF32
298184	1	0	0	0	0	1	0	0	0	0	0	3	0	11	7	0	Proteobacteria	Alphaproteobacteria	RF32
325850	4	61	0	0	0	0	0	0	0	0	0	0	0	0	4	0	Proteobacteria	Alphaproteobacteria	RF32
370077	0	32	0	0	0	0	0	0	0	0	0	0	0	0	0	0	Proteobacteria	Alphaproteobacteria	RF32
4299126	34	0	0	0	0	0	0	0	0	0	0	0	0	0	0	7	Proteobacteria	Alphaproteobacteria	RF32
4435655	0	2	3	41	0	15	1	243	2	1	0	0	32	1	17	0	Proteobacteria	Alphaproteobacteria	RF32
15698	0	0	0	2	0	1	0	0	5	0	0	0	0	0	0	2	Tenericutes	Mollicutes	RF39
21652	1	0	0	0	0	0	1	1	0	0	0	0	0	1	0	0	Tenericutes	Mollicutes	RF39
42395	1	0	0	0	0	1	8	0	0	0	0	1	0	0	0	0	Tenericutes	Mollicutes	RF39
97000	0	0	0	0	0	0	0	7	3	3	0	0	0	3	0	1	Tenericutes	Mollicutes	RF39
145737	0	0	0	0	0	0	0	0	0	0	0	0	2	0	0	0	Tenericutes	Mollicutes	RF39
207532	0	0	0	0	5	0	2	0	25	0	0	0	3	0	0	0	Tenericutes	Mollicutes	RF39
209031	251	114	963	1	794	773	61	503	109	82	25	106	1119	13	102	9	Tenericutes	Mollicutes	RF39
210102	2	0	54	16	6	67	18	15	62	16	47	30	16	18	42	18	Tenericutes	Mollicutes	RF39
229874	0	0	0	0	0	0	0	0	0	0	8	1	1	0	0	0	Tenericutes	Mollicutes	RF39
259677	0	0	0	2	0	0	0	2	7	21	0	1	0	6	6	0	Tenericutes	Mollicutes	RF39
266198	0	0	0	0	0	0	0	0	0	0	1	0	0	0	0	0	Tenericutes	Mollicutes	RF39
277047	1	0	38	21	60	33	1	0	3	0	7	1	2	0	4	0	Tenericutes	Mollicutes	RF39
323024	0	0	1	1	0	0	0	0	0	0	1	0	0	0	0	0	Tenericutes	Mollicutes	RF39
325489	0	0	51	0	0	1	0	0	0	0	0	0	0	0	0	0	Tenericutes	Mollicutes	RF39
346769	0	0	0	0	0	0	1	0	0	0	0	0	0	0	0	0	Tenericutes	Mollicutes	RF39
347587	3	0	0	2	13	34	5	0	54	5	28	30	3	0	0	1	Tenericutes	Mollicutes	RF39
511724	1	0	0	0	0	0	0	0	0	1	0	1	0	0	0	0	Tenericutes	Mollicutes	RF39
513605	0	0	0	17	1	0	0	0	27	2	0	21	2	1	0	0	Tenericutes	Mollicutes	RF39
514061	1	0	0	0	0	0	0	0	0	0	1	0	0	0	0	0	Tenericutes	Mollicutes	RF39
587510	0	0	0	0	0	0	0	0	0	0	0	1	0	0	0	0	Tenericutes	Mollicutes	RF39
593868	1	0	0	0	0	0	1	0	1	0	0	0	0	0	7	0	Tenericutes	Mollicutes	RF39
874627	2	0	0	0	0	0	1	0	3	0	1	1	0	0	12	1	Tenericutes	Mollicutes	RF39
913036	0	0	0	0	0	0	0	0	0	0	2	0	0	0	0	0	Tenericutes	Mollicutes	RF39
921020	0	0	0	1	0	0	0	3	12	0	0	8	4	1	0	0	Tenericutes	Mollicutes	RF39
1108356	5	0	8	0	2	3	3	0	6	59	6	10	49	38	0	0	Tenericutes	Mollicutes	RF39
1113282	6	1	0	6	1	12	5	3	15	12	15	12	0	6	0	6	Tenericutes	Mollicutes	RF39
4343981	0	0	0	0	0	0	0	0	0	0	0	1	0	0	0	1	Tenericutes	Mollicutes	RF39
4356269	0	0	0	0	1	0	2	0	6	1	11	0	0	0	0	0	Tenericutes	Mollicutes	RF39
4425280	0	0	0	0	0	0	0	0	3	0	0	2	0	0	0	0	Tenericutes	Mollicutes	RF39
4432841	1	0	0	4	0	1	0	0	0	5	0	0	0	0	0	0	Tenericutes	Mollicutes	RF39
4435309	0	0	0	0	0	0	0	0	1	0	2	0	0	0	0	3	Tenericutes	Mollicutes	RF39
4444771	0	0	0	1	0	0	0	0	1	1	0	0	0	0	0	0	Tenericutes	Mollicutes	RF39
4446732	30	0	6	26	120	1	9	1	2	1	99	52	1	80	16	3	Tenericutes	Mollicutes	RF39
451696	0	1	0	1	0	0	0	0	0	2	1	0	0	0	1	0	Proteobacteria	Alphaproteobacteria	Rhizobiales	Brucellaceae	Ochrobactrum
510987	0	0	0	0	0	0	0	2	0	0	0	0	0	0	0	0	Proteobacteria	Alphaproteobacteria	Rhizobiales	Hyphomicrobiaceae
540809	0	1	0	0	0	0	0	0	0	0	0	0	0	0	1	0	Proteobacteria	Alphaproteobacteria	Rhizobiales	Phyllobacteriaceae
621303	0	0	0	0	1	0	0	0	0	0	0	0	1	0	0	0	Proteobacteria	Alphaproteobacteria	Rhizobiales	Hyphomicrobiaceae	Pannonibacter	phragmitetus
696234	0	0	2	0	0	0	0	0	0	0	0	0	0	0	0	0	Proteobacteria	Alphaproteobacteria	Rhizobiales
740317	0	0	8	1	0	0	0	0	0	1	0	1	0	0	0	0	Proteobacteria	Alphaproteobacteria	Rhizobiales	Bradyrhizobiaceae
826270	0	0	9	2	0	2	1	0	0	0	0	0	0	0	1	0	Proteobacteria	Alphaproteobacteria	Rhizobiales	Bradyrhizobiaceae
1105814	0	0	5	2	0	6	1	1	0	0	0	0	0	1	0	0	Proteobacteria	Alphaproteobacteria	Rhizobiales	Bradyrhizobiaceae	Bradyrhizobium
35565	0	0	0	0	0	0	0	0	0	0	0	1	0	0	0	0	Proteobacteria	Alphaproteobacteria	Rhodobacterales	Rhodobacteraceae	Rhodobacter
134665	0	0	0	0	1	0	0	0	0	0	0	1	0	0	0	0	Proteobacteria	Alphaproteobacteria	Rhodobacterales	Rhodobacteraceae
306945	0	0	0	0	0	0	0	0	0	0	0	4	0	0	0	0	Proteobacteria	Alphaproteobacteria	Rhodobacterales	Rhodobacteraceae
535196	0	0	0	0	0	7	0	0	0	0	0	0	0	0	0	0	Proteobacteria	Alphaproteobacteria	Rhodobacterales	Rhodobacteraceae
559328	0	0	0	0	0	0	0	0	0	0	0	0	0	2	0	0	Proteobacteria	Alphaproteobacteria	Rhodobacterales	Rhodobacteraceae
629291	0	0	0	0	0	0	0	0	0	1	0	3	0	0	0	0	Proteobacteria	Alphaproteobacteria	Rhodobacterales	Rhodobacteraceae
1646259	0	0	1	0	0	1	0	0	0	0	1	0	0	0	0	0	Proteobacteria	Alphaproteobacteria	Rickettsiales	mitochondria	Nelumbo	nucifera
836693	1	3	0	2	0	2	1	0	4	0	4	8	0	5	0	0	Firmicutes	Clostridia	SHA-98
148790	0	0	0	0	0	0	0	0	0	0	0	45	0	0	0	0	Bacteroidetes	Sphingobacteriia	Sphingobacteriales	Sphingobacteriaceae
296609	0	0	0	0	0	0	0	0	1	0	0	1	0	0	0	0	Bacteroidetes	Sphingobacteriia	Sphingobacteriales	Sphingobacteriaceae	Sphingobacterium
515443	0	0	0	0	0	0	0	0	0	0	0	0	0	2	0	0	Bacteroidetes	Sphingobacteriia	Sphingobacteriales	Sphingobacteriaceae
521087	0	0	0	0	0	0	0	0	0	0	0	2	0	0	0	0	Bacteroidetes	Sphingobacteriia	Sphingobacteriales	Sphingobacteriaceae	Sphingobacterium
771050	0	0	0	0	0	0	0	0	0	0	0	2	0	3	0	0	Bacteroidetes	Sphingobacteriia	Sphingobacteriales	Sphingobacteriaceae
2665096	0	0	0	0	0	0	0	0	0	1	0	0	0	5	0	0	Bacteroidetes	Sphingobacteriia	Sphingobacteriales	Sphingobacteriaceae
4295257	0	0	0	0	1	0	0	0	0	0	0	45	0	2	0	0	Bacteroidetes	Sphingobacteriia	Sphingobacteriales	Sphingobacteriaceae
114292	0	0	0	0	0	2	1	0	0	1	0	0	0	0	0	0	Proteobacteria	Alphaproteobacteria	Sphingomonadales	Sphingomonadaceae	Kaistobacter
367995	0	0	0	0	0	0	1	2	0	0	0	0	0	0	0	0	Proteobacteria	Alphaproteobacteria	Sphingomonadales	Sphingomonadaceae	Kaistobacter
514041	0	0	0	0	0	0	1	0	0	1	0	0	0	0	0	0	Proteobacteria	Alphaproteobacteria	Sphingomonadales	Sphingomonadaceae	Kaistobacter
549682	0	0	0	0	0	0	0	1	0	0	0	0	0	0	0	0	Proteobacteria	Alphaproteobacteria	Sphingomonadales	Sphingomonadaceae
552687	0	0	0	0	0	0	0	1	0	0	0	0	0	0	0	0	Proteobacteria	Alphaproteobacteria	Sphingomonadales	Sphingomonadaceae	Sphingomonas	wittichii
588310	0	0	0	0	0	0	1	0	0	0	0	0	0	0	0	0	Proteobacteria	Alphaproteobacteria	Sphingomonadales	Erythrobacteraceae	Lutibacterium
654742	0	0	0	0	0	1	0	0	0	1	0	0	0	0	0	0	Proteobacteria	Alphaproteobacteria	Sphingomonadales	Sphingomonadaceae	Kaistobacter
813938	0	0	0	0	0	2	0	1	0	0	0	0	0	0	0	0	Proteobacteria	Alphaproteobacteria	Sphingomonadales	Sphingomonadaceae	Kaistobacter
949062	0	0	0	0	0	0	2	1	0	0	0	0	0	0	0	0	Proteobacteria	Alphaproteobacteria	Sphingomonadales	Sphingomonadaceae	Kaistobacter
965129	1	0	0	0	0	1	0	1	0	1	0	0	0	0	0	0	Proteobacteria	Alphaproteobacteria	Sphingomonadales	Sphingomonadaceae
989109	0	0	0	0	0	1	2	0	0	0	0	0	0	0	0	0	Proteobacteria	Alphaproteobacteria	Sphingomonadales	Sphingomonadaceae	Kaistobacter
1052559	0	0	0	0	0	0	1	2	0	0	0	0	0	0	0	0	Proteobacteria	Alphaproteobacteria	Sphingomonadales	Sphingomonadaceae
1125832	0	0	0	0	0	0	1	1	0	0	0	0	0	0	0	0	Proteobacteria	Alphaproteobacteria	Sphingomonadales	Sphingomonadaceae	Sphingobium
4258048	0	0	0	0	0	1	0	2	0	0	0	0	0	0	0	0	Proteobacteria	Alphaproteobacteria	Sphingomonadales	Sphingomonadaceae	Kaistobacter
4476892	0	0	0	0	0	0	1	0	0	0	0	0	0	0	0	0	Proteobacteria	Alphaproteobacteria	Sphingomonadales	Sphingomonadaceae	Kaistobacter
2365945	0	28	0	0	0	0	0	1	0	0	1	0	3	3	18	0	Synergistetes	Synergistia	Synergistales	Synergistaceae
2941399	0	1	0	0	0	0	0	0	0	0	0	0	0	0	0	0	Synergistetes	Synergistia	Synergistales	Synergistaceae	Synergistes
192963	0	0	0	0	0	0	3	0	0	2	182	0	0	7	0	0	Verrucomicrobia	Verrucomicrobiae	Verrucomicrobiales	Verrucomicrobiaceae	Akkermansia	muciniphila
216941	3	1	0	0	23	0	0	1021	264	62	299	1099	40	0	1	21	Verrucomicrobia	Verrucomicrobiae	Verrucomicrobiales	Verrucomicrobiaceae	Akkermansia
273232	0	0	1	0	0	0	0	1	0	0	1	8	0	0	0	0	Verrucomicrobia	Verrucomicrobiae	Verrucomicrobiales	Verrucomicrobiaceae	Akkermansia	muciniphila
294923	736	32	233	0	7	112	218	5	81	2	20	117	904	0	12	210	Verrucomicrobia	Verrucomicrobiae	Verrucomicrobiales	Verrucomicrobiaceae	Akkermansia
299422	9	0	58	0	34	30	59	213	59	33	35	30	22	62	6	24	Verrucomicrobia	Verrucomicrobiae	Verrucomicrobiales	Verrucomicrobiaceae	Akkermansia
336632	0	0	113	0	0	11	0	3	88	5	0	294	0	0	0	0	Verrucomicrobia	Verrucomicrobiae	Verrucomicrobiales	Verrucomicrobiaceae	Akkermansia	muciniphila
363731	0	0	6	0	0	0	0	0	3	0	1	14	0	0	0	0	Verrucomicrobia	Verrucomicrobiae	Verrucomicrobiales	Verrucomicrobiaceae	Akkermansia	muciniphila
588471	0	0	4	0	0	0	0	1	6	1	6	12	0	0	0	0	Verrucomicrobia	Verrucomicrobiae	Verrucomicrobiales	Verrucomicrobiaceae	Akkermansia	muciniphila
593043	0	0	1	0	0	0	0	0	0	0	1	1	0	0	0	0	Verrucomicrobia	Verrucomicrobiae	Verrucomicrobiales	Verrucomicrobiaceae	Akkermansia	muciniphila
2136916	0	4	1	0	0	0	0	0	0	5	0	0	0	0	0	0	Lentisphaerae	[Lentisphaeria]	Victivallales	Victivallaceae	Victivallis	vadensis
223655	0	0	0	0	0	0	1	1	0	0	0	0	0	0	0	0	Planctomycetes	Phycisphaerae	WD2101
1023338	0	0	0	0	0	0	0	2	0	0	0	0	0	0	0	0	Planctomycetes	Phycisphaerae	WD2101
252012	0	0	0	0	0	2	1	0	0	0	0	0	0	0	0	0	Proteobacteria	Gammaproteobacteria	Xanthomonadales	Sinobacteraceae
360692	0	0	0	0	0	0	2	0	0	0	0	0	0	0	0	0	Proteobacteria	Gammaproteobacteria	Xanthomonadales	Xanthomonadaceae
365415	0	0	0	0	0	0	4	0	0	0	0	0	0	0	0	0	Proteobacteria	Gammaproteobacteria	Xanthomonadales	Sinobacteraceae	Steroidobacter
527397	0	0	0	0	0	0	1	1	0	0	0	0	0	0	0	0	Proteobacteria	Gammaproteobacteria	Xanthomonadales	Sinobacteraceae
691349	0	0	0	0	0	1	1	0	0	0	0	0	0	0	0	0	Proteobacteria	Gammaproteobacteria	Xanthomonadales	Sinobacteraceae
777519	0	0	0	0	0	0	1	0	0	0	0	0	0	0	0	0	Proteobacteria	Gammaproteobacteria	Xanthomonadales	Xanthomonadaceae
829266	0	0	0	0	0	0	1	2	0	0	0	0	0	0	0	0	Proteobacteria	Gammaproteobacteria	Xanthomonadales	Xanthomonadaceae
111712	18	55	11	11	21	1	11	8	4	10	3	9	4	0	24	0	Cyanobacteria	4C0d-2	YS2
269386	152	39	78	1	23	11	34	57	0	6	0	0	16	5	32	21	Cyanobacteria	4C0d-2	YS2
278650	0	0	0	0	0	0	0	0	0	0	0	0	0	0	0	4	Cyanobacteria	4C0d-2	YS2
279048	15	1	3	8	10	0	39	2	1	1	0	0	3	0	0	2	Cyanobacteria	4C0d-2	YS2
287781	0	0	0	0	0	0	0	0	0	0	0	0	0	0	0	2	Cyanobacteria	4C0d-2	YS2
301639	16	0	34	3	5	81	25	0	5	8	14	13	1	15	35	28	Cyanobacteria	4C0d-2	YS2
310781	147	68	119	14	62	18	20	88	3	23	6	20	9	18	61	221	Cyanobacteria	4C0d-2	YS2
320915	0	0	0	0	0	0	0	0	3	0	0	0	0	2	0	0	Cyanobacteria	4C0d-2	YS2
341111	0	0	1	0	0	0	0	0	0	0	0	0	0	0	0	0	Cyanobacteria	4C0d-2	YS2
342685	0	0	3	11	1	0	0	0	0	0	0	0	0	0	0	0	Cyanobacteria	4C0d-2	YS2
351091	0	0	1	0	0	0	0	0	0	0	0	0	0	0	0	1	Cyanobacteria	4C0d-2	YS2
381666	0	18	0	0	0	0	0	0	0	0	0	0	0	0	0	0	Cyanobacteria	4C0d-2	YS2
444791	0	20	9	0	0	0	0	0	0	0	0	0	0	0	8	0	Cyanobacteria	4C0d-2	YS2
527762	0	0	2	0	7	0	0	1	0	2	0	1	6	1	0	3	Cyanobacteria	4C0d-2	YS2
542830	423	1327	512	578	127	826	547	413	33	32	42	183	51	112	995	180	Cyanobacteria	4C0d-2	YS2
550894	6	1	26	0	16	1	40	6	6	1	0	2	2	7	1	3	Cyanobacteria	4C0d-2	YS2
559149	55	122	121	83	33	36	27	150	14	26	10	20	26	49	53	239	Cyanobacteria	4C0d-2	YS2
996068	0	1	0	0	0	0	0	5	0	0	0	0	0	0	0	0	Cyanobacteria	4C0d-2	YS2
3449666	2	0	0	0	0	0	0	0	0	0	0	0	0	0	1	0	Cyanobacteria	4C0d-2	YS2
4456606	0	0	0	0	1	0	0	0	0	0	0	0	0	0	0	0	Cyanobacteria	4C0d-2	YS2
113224	0	0	0	0	0	0	1	0	0	0	0	0	0	0	0	0	Gemmatimonadetes	Gemm-1
279572	0	0	0	0	0	0	2	0	0	0	0	0	0	0	0	0	TM7	TM7-1
294146	0	0	0	0	0	0	0	0	0	0	1	1	0	0	0	0	Proteobacteria	Alphaproteobacteria
316001	0	0	0	0	0	0	4	0	0	0	0	0	0	0	0	0	TM7	TM7-1
547148	0	0	0	0	0	0	1	0	0	0	0	0	0	0	0	0	Gemmatimonadetes	Gemm-1
815820	0	0	0	0	0	1	0	0	0	0	0	0	0	0	0	0	Acidobacteria	PAUC37f
4319207	0	0	0	0	0	0	1	0	0	0	0	0	0	0	0	0	Gemmatimonadetes	Gemmatimonadetes
4320467	0	0	0	0	0	2	0	0	0	0	0	0	0	0	0	0	Gemmatimonadetes	Gemmatimonadetes
4446053	0	0	0	0	0	0	0	0	0	0	0	27	0	0	0	0	Proteobacteria	Alphaproteobacteria
